# Supplementary material for: Transgenic NADH dehydrogenase restores oxygen regulation of breathing in mitochondrial complex I-deficient mice
Source: Nat Commun. 2023 Mar 1;14:1172. doi: 10.1038/s41467-023-36894-2 (PMC9977773; doi:10.1038/s41467-023-36894-2)
Supplement: Supplementary file 4 — Source Data [file 41467_2023_36894_MOESM4_ESM.xlsx]

## Sheet: Fig 1 
Hypoxic (10% O2) ventilatory response (HVR, breaths/min)
Plethysmography: the average increase in respiratory frequency (breaths/min) during exposure to hypoxia
Figure 1 b
		WT mice (n=16 mice)																						KO mice (n=12)																		KONDI1 (n=22)
Time	%O2	145	144	143	142	41	58	57	163	165	398	389	405	408	412	422	362	Average	Average	Desv	n	SEM	SEM	280	286	53	392	402	403	394	394	410	415	534	544	Average	Average	Desv	n	SEM	SEM	127	45	65	75	123	113	133	248
0	22.47	206	164.333	196.667		208.667	205.333	205	230.5	182.333	210	134.333	133.5		153	180	153	183.048	184.231	30.7835	14	8.22724	6.90819		198	118	170	161	183	180.5			183			170.5	165.301	25.8699	7	9.77789	12.3206	198	211	100	209	162	160.5	60	188
2	22.47	195	190	191	181	199.333	218.333	196.667	163.5	194	199.667	143.667	145	143	154.667	178		179.522		23.8739	15	6.16422			165	226	212	186.667	167.5	168		89	146.5			170.083		41.9629	8	14.8361		181.333	201.333	100	204	159	169	144	189.5
4	22.47	211	172.667	187.667	219	198	218.333	210.333	202	199.5	206.667	134.333	152.5	145	165.5	185.5		187.2		27.2725	15	7.04173		140	157		218.333	170	162.5	165.5		106.5				159.976		33.6911	7	12.734		207.333	192.333	98	207	169	164.5	168	193
6	22.47	204.333	170.333	199.333	160.5	202.5	224.667	205.333	204	202.5	204.333	141	175.5	149	176	188		187.156		24.0109	15	6.19958		122	161		190.5	199.5	154.667	137		118.5	202			160.646		33.7551	8	11.9342		175	196.667	103	175	172.5	143	151	199
8	22.47	205.667	190	193	179.5	215.5	233	207.333	211	188.667	208	147	175.5	147.667	201	182.5	146	189.458	186.172	25.6789	16	6.41972	6.38162	108	162		156	215	151.5	131		95	170			148.562	144.443	37.6842	8	13.3234	13.4673	166	192.5	99	177.5	171	139	207	186
10	22.47	195.333	185	198.667	180.5	207	236.333	215	170.5	190	201.5	136	177.5	152.333	178.5	176.5	152	184.542		25.252	16	6.31299		90	147		172.5	197	166	138		75	125.5			138.875		41.3338	8	14.6137		188.333	199.5		177	201.5	134.5	136	194
12	22.46	201.667	188	207	195	211	207	215.333	159	192.667	205.333	146.5	194.5	151	162	168	193	187.312		22.5448	16	5.63621		65	160		163.5	196	179.5	139	116	101.5	175			143.944		42.4525	9	14.1508		209.667	196.333	110	176	175	153.33	146	165.5
14	22.46	200.333	180.667	174	172	216	236	223.667	144.667	193.333	189.667	127.667	197.5	148.5	172	180	178	183.375		28.6302	16	7.15756		76	152		179.5	179.5	173	157	158	104	138.5			146.389		35.3437	9	11.7812		175.667	193.333	158	184.5	173	152	147	186
16	22.47	211	180.667	195	197	201.5	227.5	201.667	167.667	191.667	181	145	177.5	156	166.5	174		184.911	179.876	21.7392	15	5.61305	6.93117	87	148	208	169	207	153.5	158	158	110	174			157.25	157.365	37.6204	10	11.8966	11.432	181.333	187.333	152	177.5	182	135.33	144	172
18	22.48	195.333	179.667	188.333	185	189	241	212	156.5	191	188	116	180	127	165	170	146	176.865		30.6829	16	7.67073			151	157	169	199	154	119		70	153.333			146.542		37.9933	8	13.4327		194.667	192		169.5	154	146	149	185
20	22.47	197.667	185.667	195	185.5	217	237.667	215.667	168	192.667	193.333	119.333	178.5	124.667	167	173.5	140	180.698		32.2451	16	8.06127			172	178	170	168	148.333			122	158.333			159.524		19.2063	7	7.25932		165	201.5		187	178	170	148	193
22	22.47	203	200	180	190	198	211.667	175.333	192	197.667	180	116.667	164.5	138.667	160.5	169.5	155	177.031		25.5186	16	6.37964			184		214	151	164	139		114	197			166.143		34.7631	7	13.1392		187	178		199	173	145	157	189
24	22.46	196.333	177	182.333	196.5		214.333	204	202.5	193.333	193	131.667	171	137.667	171.5	170	172	180.878	181.244	23.2919	15	6.01395	6.97196		143		181	171	174	140		118.5	250			168.214	158.346	42.4204	7	16.0334	15.4042	189.5	135.5	46	173	140	155.67	145	170.5
26	22.47	207.333	174.667	195.5	172.667		233.667	160.333	209	196	178.667	134.333	206	148.333	173.5	174.5	144	180.567		27.4684	15	7.0923			159	265	174.5	157.5	164.333	114	164	102	114			157.148		48.4769	9	16.159		163	153.5	55	192	150.5	152.33	144	173.5
28	22.47	203.667	191	199.5	181	192	233	179.333	226	178.333	204	135.667	118.5	149.667	170	180.5	154	181.01		30.701	16	7.67526			138		177	202	178.5	100	153	113	223.5			160.625		42.7056	8	15.0987		164	192.5	107	196	150	143.67	147	174.67
30	22.47	196	212	193	185.333	191	229.667	204.667	195	185	193.333	139.667	116	144.667	173	174	188	182.521		28.4253	16	7.10633			155	194		131	166.667	87	204	107.5	134			147.396		40.5194	8	14.3258		158.333	194	102	211	190	134.33	152	188
32	22.47	211.333	190	183.5	179	177.5	230	188.333	200.5	189.667	185.667	141	125.5	136.5	162.333	174.5	194	179.333	183.419	27.2412	16	6.81031	6.66981		154	85	127	208.5	180.333	142	170	122.5	118			145.259	145.083	37.3402	9	12.4467	12.5035	172.333	153.5	119	181	195.33	152.33	148	171.33
34	22.47	199	194.5	200.333	179	197	214.333	186.333	231	191.333	187	138	168	147.5	168.667	174.5	194.5	185.687		23.2202	16	5.80505			145	113	108.5	220.5	162.667	138	153	85	174			144.407		40.1862	9	13.3954		180.667	170.333	112	180	209.67	152	142	178
36	22.47	184.667	191	173.667	186.5	206.5	229.333	199	232	196.333	188.667	141	163	134	163.333	181.5	163	183.344		27.1836	16	6.79589			157		137	155	161	127	139	116.333	173			145.667		18.9971	8	6.71648		217	197.333	131	201	175.33	128.5	141	178.67
38	22.47	219	186.5	182.333	197	209.5	221.333	212	225	188.333	185	130	159.5	135.333	166.667	187.5	160	185.312		29.0719	16	7.26798			161	53	172.5	195.5	139	135		103	201			145		49.371	8	17.4553		170	196	212.5	186	186	134.5	151	169
40	22.47	215.5	192.5	188.667	173	206	234	210.333	217	199.333	187	137.333	179	137	160	180	163	186.229	183.744	27.7886	16	6.94715	6.03028		176	162	176.5	189.667	168.5		260	98.5	130			170.146	154.234	46.8178	8	16.5526	16.4782	177.667	202.667	133	178.5	151.5	151.67	157	169.5
42	22.47	177	183.667	199	186.5	207	220.667	200.667	213	188.667	184	157	180	136.333	176	179	151	183.719		22.3431	16	5.58577			154	58	176.5	188	201			63.5	111			136		58.9611	7	22.2852		183.667	192.667	138.5	188.5	169	148	174	162.5
44	22.47	209	177	185	193	205	219.667	192	232.5	196.333	183.667	152.5	173.5	133	168.5	181		186.778		25.1774	15	6.50077			151	75	169.5	207.5	184.333	164		76	140.5			145.979		47.9943	8	16.9686		181	195	160.5	202.5	164	164	154	146
46	22.47	197	179	160	180	207.5	213.667	172	184	195.667	187.667	173	164.5	128.5	170	174.5	165	178.25		20.3497	16	5.08743			154	175	195	167	167.5	144		113			203	164.812		28.5856	8	10.1065		184	187	132.5	181.5	160.5	146	167	168.67
48	22.46	206	170.667	172.667	208	206	218.667	162.667	216	196.667	188.333	167	160	133.5	171.5	177.5	155	181.885	181.318	24.6219	16	6.15547	5.97362	173	153	81	169.5	188.5	152.667	165		114	188		223	160.767	163.242	39.8656	10	12.6066	11.385	188	191	168.5	184	160	162	159	168.33
50	22.47	185.333	177	195	201.5	198	207.5	180	191.5	197.667	193.667	146.333	159.5	118.333	174	178.5	160	178.99		23.4015	16	5.85038		196	140	214.333	172	232	139.667			114	137.5		206	172.389		41.4524	9	13.8175		173.667	194	153	189	160	139	164
52	22.47	171.667	197	184	198	207	204	191.333	217.5	194.333	194.667	143.5	166.5	122.333	182	173.5	169.5	182.302		24.3178	16	6.07945		210	124	223	181.5	152	163.667			125	170			168.646		35.9199	8	12.6996		194.667	189	165	181.5	161	122.5	139	173
54	22.46	171.667	175.667	205.667	187	220.5	216.5	197	194.5	189.333	184.667	146.333	158	133.667	176	180.5	176.5	182.094		23.2368	16	5.8092			141	138	183	143.5	159.667			158	135			151.167		16.9763	7	6.41643		202.333	191.667	121	184	162.5	143.5	130	166.67
56	22.46	187.667	159	210.667	183.5	217	165	194	199.5	199.667	198.333	140.333	158.5	127	184.5	172.5	163.5	178.792	179.354	25.1869	16	6.29672	5.95502		143	150	203	152.5	153.5			140	139			154.429	165.596	22.2119	7	8.39531	10.9523	195.333	196.667	126	177.5	184.5	175	158	164
58	22.45	195.667	173	197.667	186.333	198	202.667	199	197.667	201.667	185.333	144.333	172	140.5	178	175	171	182.365		19.2741	16	4.81852			142	200.5	189.333	184.5	185			106	148			165.048		33.9892	7	12.8467		176	205	186	201.5	172.5	203	159	173.67
60	22.44	188.333	165.333	190.333	195.667	157.5	208.333	195.333	213.333	190	189	141.333	165	124.333	171.333	186	183.5	179.042		23.6651	16	5.91629			153	172	210.5	158	166.333			122	182		200	170.479		27.8692	8	9.85326		200.667	197	148	172	171	149	161	181.5
62	22.44	200.333	164	203.667	157.5	142	217.667	199.667	214.667	180.667	191	128.333	168	139	172	191	166	177.219		27.1542	16	6.78855			137		216	145	177.5			141.5	174		216	172.429		33.6383	7	12.7141		185.333	194.333	126	180.5	179	191	149	189
64	22.43	207.333	165.667	188.5	163	138.5	216.5	209	216.333	163.333	201	109	179.5	130.333	188	182.5	163.5	176.375	177.453	31.505	16	7.87625	7.21134		141	159	208	173	180			91.5	193.5		224	171.25	153.546	41.6327	8	14.7194	14.7012	179.667	201.333		122	177.5	190.33	150	176
66	22.42	197	176.667	195	174.333	148	233.5	199	194.5	164	185.5	113.667	171.5	139.333	155.5	182	162	174.469		28.1257	16	7.03143			125	144	187	150	190			109	161		221	160.875		36.8915	8	13.0431		187	197.667	126	148	183	149.5	148	176
68	22.43	211.333	169.667	200	174.333	183.667	223.667	202.333	187	178	192.5	128.333	155.5	138.333	126.5	182.5	151.5	175.323		28.8507	16	7.21268			159	123.5	165	123	139.5			77.5				131.25		31.605	6	12.9027		195.333	193.333	164.5	142	165.5	163.67	162	174
70	22.44	210.333	169.667	207	178.667	187.333	203.333	208.333	189	197	196	130.667	210	135.667	137.333	188.5	189.5	183.646		26.9	16	6.725			131	90.5	186.5	190.667	216			100	141			150.81		47.9925	7	18.1395		188	192.667	157.5	170	170.67	150.67	153	172.67
72	22.44	203	165.667	220.333	207.5	210.5	215	202.667	184	196	195	134	154	156.333	151	183	148	182.875	187.146	27.5407	16	6.88518	7.3999		131	137.5	179	148	156.5			110.5	179		201	155.312	176.644	29.7152	8	10.5059	13.256	192.333	201.667	149.5	177	183.67	155.67		168.5
74	22.42	197.333	182	199.333	193	238	234	210	180	191	203.5	134	192	168	195.667	189.5	197	194.021		23.9219	16	5.98046			168	159	196	158.667	171.5			104.5	170		212	167.458		31.4739	8	11.1277		205.5	190.667	141	172.5	183.67	170.33	174	172.33
76	22.41	219.667	177	202.333	182	191	219	217	183	204	220.333	132.333	204.667	121	177	183	166	187.458		29.4319	16	7.35797			213	185	179	141	181.5			125	289		184	187.188		49.4931	8	17.4985		203.333	188.667	141	172	167.5		192	167.67
78	22.42	208.333	168.333	203.667	177.333	202.667	228.667	193.5	178	198.333	193.5	110.667	177.5	103.667	254.5	179	170	184.229		37.5039	16	9.37598			206		200	166.333	176	250		146	232			196.619		36.7547	7	13.892		192.333	190.667	161	183	181.5	105	87	165
80	22.41	209	181.333	194.667	213.5	205.667	198	181.5	193	194.333	199	111	163	128.333	204	173.5	187	183.552	183.555	28.3848	16	7.09619	7.26937			178.5		162.5	188	268	160	150.5	171			182.643	177.623	39.6208	7	14.9753	13.9511	203.667	189	140	188.5	163.5	156.5	120	179.5
82	22.41	201	145.5	205.667	183.667	201.333	187.5	191	171.5	203.333	204.667	118.667	187.667	145.333	187	178	197	181.802		25.1308	16	6.2827			164	150	218	153	151.5	251	219	116	117			171.056		47.4977	9	15.8326		184	192.667	165.5	182	186.67	117.5	144	182
84	22.41	208.667	158.333	211.333	185.333	210.5	280.333	188	172.5	189	206.667	124	177	138.333	191	175.5	174.667	186.948		35.1087	16	8.77716			154	146	187.5	209.667	174.5	254	159		163			180.958		35.8514	8	12.6754		196.5	184.333	176	172	189.33	164	140	187
86	22.42	204.333	153.667	218	188.333	199.5	217.333	181	166.5	201.333	212	128.333	189	134.333	179	180	158	181.917		27.6857	16	6.92143			134	166.5	234	137	162.5	236	160	167.5	185			175.833		36.9637	9	12.3212		177.667	190	111.5	188	175	178	153	191
88	22.42	205	154.333	199	207.333	204.5	228.333	188.5	170	189.667	208	131	173.5	143.667	204.5	170	155	183.271	178.76	27.4413	16	6.86033	6.52584		143	151	204.667	132	161	229	197	123	186			169.63	174.642	36.2121	9	12.0707	15.5055	202.333	193.667	139	175	180.67	175.67	168	189
90	22.42	196.333	160	199	196.333	188.5	176	188	168.5	196	198.5	130	146	145.667	177	201	150	176.052		23.2561	16	5.81403			152	145	204.333	193	134	244	207	92	200.5			174.648		46.9276	9	15.6425		191.333	193.667	154	186	188.5	176.67	146	185
92	22.42	205	168.667	219	182	197	196.333	179	163	188.667	196.5	135.333	142	139	163.5	202	169.5	177.906		25.0174	16	6.25435			151	303	206	211	201		225	87.3333	144.5			191.104		64.2917	8	22.7305		192.333	199.333	131	186.5	187	147.5	139	174.33
94	22.42	206	176	195.333	182.5	190.5	200	184	170.5	205.333	224.667	138.333	132.5	138.333	146.5	203.5	151	177.813		28.6986	16	7.17465			161	133.5	203.667	156	196.5		181	104.333	169.5			163.187		32.748	8	11.5782		180.5	197	163	166.5	172	138	139	173.33
96	22.42	208.333	172.667	194.667	179	196	214.667	209.5	160.5	197.667	200.333	143.667	155.5	140	150.5	211	158	180.75	183.06	26.2464	16	6.5616	6.54348		130	98	191.667	160	159.5		148.5	117.5	214			152.396	154.948	38.0581	8	13.4556	13.2373	168.667	196.333	184.5	185.5	205	168.33	148	176
98	22.42	212	178	192	181	200.5	225	178	155.5	207.667	204	138.667	171	145.333	155.5	181.5	159.5	180.323		25.2669	16	6.31673			144	106	190.333	141	137.5		149.5	89	169.5			140.854		32.2232	8	11.3926		132	204	159	178	174.5	171		178
100	22.42	202.667	180.333	197.667	191.667	233.5	220	176.333	148	219.5	216.667	131.333	171	152.333	175	202.5	164	186.406		29.1113	16	7.27782			155	104.5	163.5	144.5	159		217	100	169.667			151.646		37.3073	8	13.1901		182.667	208	133.5	181	175.5	181.67	172	172.33
102	22.43	206	180	205	194	208	198.333	164.333	166	212.5	216	133.333	187	145.667	172.5	192.5	175	184.76		24.0711	16	6.01778			126	108.5	167.667	176	195		219.5	175	231.5			174.896		42.1739	8	14.9107		189	203	139.5	178.5	169	182.33	170	185.33
104	22.44	204.667	186.667	216	216	200	208	176	167	178.333	213	129.667	178.5	140.667	188	177.5	177	184.812	185.876	25.1624	16	6.29059	6.37044			155.667	155.333	152.5	168.667	193	192.333	127.5	185.5			166.312	177.927	22.9723	8	8.12193	10.2893	192.333	211.333	152	193.5	183	172.67	205	178.33
106	22.43	205	180.333	192	199.5	196	196	203	160	190	234.5	134.667	181.5	143.667	178.5	191.5	163.5	184.354		24.6867	16	6.17167			220	137.667	171	184.667	158.667	236.5	178.5	137.5	214.5			182.111		35.5332	9	11.8444		208	208.333	157	176	188	180	141	169.5
108	22.43	211	186.667	198	209.5		198.333	224.5	156	181.333	214.667	149.667	173	146	165	186	176	185.044		24.3722	15	6.29286			211	198.5	162.333	132	159	224.5	159.5	112	200		183	174.183		35.6768	10	11.282		214.667	194.333	232	186.5	179.33	175	149	175
110	22.42	216	177	194.667	217	165.5	223.333	217.5	200	167.333	236	144.333	188.667	154.333	169	183	175	189.292		26.9066	16	6.72665			211	186.5	196.5	159	158	266	183	181	177		173	189.1		31.334	10	9.90869		195.333	203.333	163	179.5	186.33	173.67		175.5
112	22.43	205	179.5	190.333	223	190.5	194.333	231.5	178	171.667	219.5	135.333	185.667	152.667	172.5	153.5	175	184.875	183.005	26.2809	16	6.57021	7.26542		210	174.5	183.667	132.5	152			154	129.5	156	184	164.019	158.454	26.2286	9	8.74287	12.2475	195.333	208.333	130	179.5	201	176.67	175	191
114	22.44	201.333	168	198	228	192	186.5	221.5	127	181.667	188.667	140.667	187.333	145.333	153.5	134.5	195	178.063		30.2904	16	7.57259			162	178.5	183	97	172	255.333		167	167	162		171.537		40.2815	9	13.4272		181.333	202	163	184.5	180.5	179.33		169
116	22.44	203	172	193.667	224.5	204.5	239.667	208.5	196	181.5	172	128	190	145.333	167.5	175	160	185.073		28.5542	16	7.13856			150	176.5	197.5	100	147.333	211.667	102	138	113.5	152		148.85		38.0634	10	12.0367		190.5	192.333	166	180	186	177	148	186
118	22.42	204	179.667	211	199.5	199	238	239	144	178	167	133	202	151	173	167	159	184.01		31.1213	16	7.78032		81	152	201.5	212	121	185	216	88	112	118	157		149.409		49.031	11	14.7834		200.667	188.667	143	187	197	181.33		193
120	22.44	210	189	184	216.5	202	195.333	243	150	186.5	187	128.667	190.333	138.333	160	195	185	185.042	184.479	29.1318	16	7.28295	7.07838	70	136	89	198.5	125	185	204	81	100	124.5		161	134	152.35	47.5936	11	14.35	14.3104	191	192.667	148	179.5	198	146.5		196
122	22.44	231.667	178.333	200	216	197	215	199.667	177	184	210.667	131.5	184	150	174	181	175.5	187.833		25.2694	16	6.31736		128.5	180	142.667	182	159.667	217.5	217.5	99.5	100	154		169	159.121		40.1971	11	12.1199		213.333	199.333	152	175.5	189.33	152		191.5
124	22.42	217.667	171.333	203.333	190	216.5	233.333	205.667	112	192	219.333	147	164.5	193.667	155.667	182.5	168	185.781		31.636	16	7.909		76	182	118	187.667	139.333	188	228	151.667	120.5	140		180	155.561		42.5646	11	12.8337		185.333	190.333	163.5	179.5	185	157.5		186
126	22.42	200	176.667	191.667	199	197	217.667	196.333	130.5	185	213.667	122.667	176	154	155.5	179.5	173	179.26		27.2168	16	6.80421		51	220	112	187.667	150.667	190	231	155	108.5	201.333			160.717		56.7246	10	17.9379		196.333	191.667	150.5	172	176.33	172	136	178
128	22.42	201.667	173.333	202	214.667	204	194	200	211.5	185	224	122.667	156.5	164.333	148.667	179.5	182.5	185.271	183.268	27.0228	16	6.75571	6.94883	58	164	109.667	189.333	135.667	163	169	155.5	116.5	183			144.367	152.311	40.1296	10	12.6901	13.0448	202.5	196.333	132.5	181.5	181	149.5	125	187.33
130	22.44	203.333	177	210.333	211.333	200.5	200.5	197	181.667	181	218.333	134	168.5	194	152.667	186.5	173	186.854		22.493	16	5.62324		85	165	117	212.333	115.333	179	153	106	173	245			155.067		50.2323	10	15.8848		200.667	192	142.5	183	197	178.67	136	193.67
132	22.43	203.667	175	190.667	210	225	201.5	214	200.667	175	217.667	138.333	134	135.5	134.333	190.5	172	182.365		31.7444	16	7.93611		72		108	193.333	138.667	160.333	178.5	107	166	160.5	166	184	148.576		37.9186	11	11.4329		201.5	199	160.5	181.5	188.33	185.67	154	181.67
134	22.42	200	168.667	204	202	195	194.5	188.5	192	192.667	219	132.667	104.5	168	142.333	179.5	174	178.583		29.921	16	7.48025		72	187	120	194.333	156	169	175	122	146	233	190.5	170	161.236		42.1628	12	12.1713		204	200.667	156.5	216	188.67	186.67	134	197
136	22.44	209.333	179	198.333	198	210.5	200	213	180.667	182.667	213	127	113.5	149.667	128	179	179	178.792	181.098	32.5283	16	8.13208	8.66048	62.5	168	133	182	141	144.333	183.667	156.5	117	138	161	200	148.917	149.167	36.209	12	10.4526	11.691	205	201.667	166.5	211	184	196	146	198.5
138	22.45	210.667	185	194.333	206.333	213	198	205	156.5	183	219.667	124.5	140	145	142.333	176	166.5	179.115		30.0519	16	7.51298		83	164	137	169.667	141	161	190.667	157	173	207	152.5		157.803		32.0313	11	9.6578		178.667	211.667	172	177	184.5	184.67	138	198
140	22.46	205.667		200.667	206.5	219	208.333	156.333	163.5		226	139	120.5	141.5	154.667	195	177	179.548		33.5544	14	8.9678		78	136	107	185	169	205	186.333	159.5	90	227			154.283		50.1064	10	15.845		199.333	210.5	162	161	226	243	153	198
142	22.46	194.667			224		209	197	148		239.667	141.5		152	161	213	176.5	186.939		33.2626	11	10.0291			139	112	172.667	118		178	117	113				135.667		28.5968	7	10.8086		199.667		170.5	174		241	160	200
144	22.46	204.333					239	163			194			155	140	216.5	181.5	186.667	196.063	33.2996	8	11.7732	10.658		144		179.667	133	214		154	119.5				157.361	166.974	34.4158	6	14.0502	23.1807			150	216	194	235
146	22.46	208								163	201.5					223		198.875		25.5551	4	12.7775			184		186	144			141	99			193	157.833		36.4715	6	14.8894				194	213	167.5	206
148	22.45	209	182.5	155		218	223			176	239	193.333	178.5					197.148		26.9159	9	8.97198			207	58	193.5	250							195	180.7		72.3149	5	32.3402			213.5	149	207	187	189
150	22.45	211	183.5	192		216.5	225	236	198	188.667	282	167.667	172		186		162	201.564		32.8438	13	9.10923			174	94							248		172	172		62.8861	4	31.4431		211	194		216	185	209.5
152	22.46	215.5	184.5	199.5	222	223	194	232	187	194	281	171.667	175		242.5		165	206.19	202.823	31.9161	14	8.52993	8.95226		157	98	203	241	220		153		244		161	184.625	202.551	50.875	8	17.987	16.9513	206	225.5	150	159	190.33	216.5
154	22.43	203	185.5	210	200	244	281.5	207	190	186	244	142	192	146.5	210		190	202.1		35.4588	15	9.15543			162	225	175	238		237	122				148	186.714		46.6537	7	17.6335		243	208	157	190	191.67	213
156	22.37	213.5	186	230.5	261	218.5	237	216	183	196	253	132.333	194	117	211	213	199	203.802		38.0125	16	9.50312			222	269	177		203	245						223.2		35.7659	5	15.995		235	212	156.5	209.5	180.67	179
158	22.26	231.5	188	215	209	185	246.5	194.5	195	208	244.5	134.667	187	129	209.333		211	199.2		33.3873	15	8.62056				242	171	273	223	212					173	215.667		39.6569	6	16.1898		219	206	168	203	195.33	203.33	190
160	21.91	202	192.5	214	187	183.5	200.5	229	198	200.667	234	165	195	140.5	196.333	185	198	195.063	204.572	22.1236	16	5.53091	7.07398			196.5	185	241	290		203		213.333		187	216.548	189.146	37.5439	7	14.1903	10.7665	229	216	187.5	217	207.67	223	171
162	21.41	210.5	191.5	218.5	229	199.5	217	204	210.5	202	244.333	164	201	175	178		129.5	198.289		28.1362	15	7.26473				194.5	194	184.5	242		195	144	183.5		193	191.312		26.5894	8	9.40077		236	174.333	176.5	224.5	208	221
164	20.56	208	212	221	234	245	246	212.5	233	208.333	239.333	169.333	188	205.667	182.5	220	140	210.292		28.909	16	7.22724			180	195	203	166	208		218	147	162.5			184.938		25.0092	8	8.84209		236	178	191.5	222.5	211.33	229.5	73	219
166	19.51	220	211	219.5	224	273.333	252	196.5	253	208.333	252	165.333	194	179.667	199		172	214.644		32.0413	15	8.27303			140	203	175	138	190.5			130.5	169.5			163.786		28.1319	7	10.6329		269	203.667	171.5	223	198.33	233.33	89
168	18.53	214	207	214	234	264	271	196	247	208.333	250.667	173.667	190	197.333	202		199	217.867	219.242	28.8008	15	7.43635	8.38708		122	168	195	142.5	175.5	205		172.5	154			166.812	176.47	27.0594	8	9.56693	10.2392	226	221	159	231	191.67	229	178	202.5
170	17.63	211	209	219	243	262.667	261	196.5	260	212.5	263.5	173.5	208	171.5	204		194	219.278		31.5288	15	8.14069				157	215.333	157	148	224	210	182	175.5			183.604		29.4879	8	10.4256			220.667	159	221.5	210.33	222	177
172	16.83	172.5	132	224.5	280	270.333	252	214	258	225	267.5	192.5	194	175.5	260.333	264	214	224.76		42.8858	16	10.7215				218.5	185.5	183	217.5	220	196	166	207			199.188		19.8691	8	7.02479		172	229	135	208	199.67	244		219.5
174	16.23	176.5	172	198	196	262	243	207	256	228	262	195	199	190	220	228	208.5	215.062		28.9994	16	7.24984				158.5	179	123	202.5	227.5	144.5	137	145.5		89	156.278		41.8189	9	13.9396		251	221.667	122	206.5	200.67	230.67	190	209
176	15.86	195	170.5	232.5	221	267.333	256.5	243.5	272	213.667	251	195.667	209			215	212	225.333	225.383	29.6991	14	7.93741	7.5317			83	178	122.5	175.333	232.5	153	116			114	146.792	165.92	47.5934	8	16.8268	15.1272	282	252	137	224.5	208	217.33	163	200.5
178	15.58	199.5	192.5	220	213	263	256.5	241.5	277	239	250.667	189.5	215	173.5	192	234	217	223.354		29.8283	16	7.45708				51.5	195.5	167.333	241	222	145	116	195	125	126	158.433		56.9929	10	18.0227		306	270		240.5	215.33	224.33	182
180	15.19	210	199.5	224	230	267.667	271	242	286	225.5	254.667	178	215	187	205	203	213.5	225.74		31.079	16	7.76975				134.333	189.667	144	252	218	199	177	181	127		180.222		40.7468	9	13.5823		293	232.5		246	207.5	227.67	193
182	14.83	215	203.5	219	255	267.333	268.5	252	251	232	257.333	185.333	210	186.5	207.667	205	218.5	227.104		27.8503	16	6.96258		164		146.667	188.333	224.667	194.667	256	169.5	147	155.5	136		178.233		38.1911	10	12.0771		275	236	122	244	210	226.5	216
184	14.58	215.667	218.5	219	210	263	267	221	263	216	250.333	182	213	189.5	215.333	207.5	215	222.865	227.429	25.1146	16	6.27864	6.37449	119.5	255	129.667	188.333	170.667	185.333	262.5	130	134	143.5	161		170.864	165.861	49.1945	11	14.8327	13.6478	294.5	233	206.5	241	222	232	205
186	14.3	222	218	230.5	264.5	263.333	268.5	230	284	211.333	253.667	192.333	206.5	180.5	197.5	250	235	231.729		30.1895	16	7.54738		118	224	92	189	143	151.5	244	137	152	194	154		163.5		45.1581	11	13.6157		287.333	237.667	208.5	222	208	228.67	236
188	14.06	238.333	224.333	228.5	258.5	239.5	267.5	220		232.333	250.5	198	251.5	200	217	228	199	230.2		21.4774	15	5.54544		100	173	105	194.5	136.333	165	225.5	164	168	134			156.533		38.7233	10	12.2454		285.5	246	201	231	218.67	240	228	214
190	13.76	209.5	225.667	229	255	241.667	267.5	199		229.667	258.5	199	220	199	195	239	206.333	224.922		23.7278	15	6.12649		111	200	83	182.5	137.667	151.5	200.333	215	200	186	231		172.545		46.0921	11	13.8973		285.5	244.667	184.5	236	230	238.67	235	224
192	13.52	208	224	229	261.5	240.5	277.5	196		229.5	270	196	218	205.5	206.5	242	215	227.933	232.878	25.9029	15	6.6881	6.75842	71.5	159	102.333	185.5	156	168	138	173	245	166.5	153		156.167	161.632	44.3808	11	13.3813	15.8947	294	252.667	270	241.5	226	247.67	234	216.5
194	13.2		232.667	225	263	234.5	294	233.5		231	273.5	194.5	226.5	207	197	227.5	211.667	232.238		28.1556	14	7.5249		56.5	190	59	192	149	213.5	270.5	186.667	145	187.5	164.5		164.924		62.8304	11	18.9441		281.5	258.5		229.5	224	242	242	222
196	12.89		243	224.5	256	251	268	233.5		229.333	270	198	234.5	198	200	240	231	234.06		23.5527	14	6.29472		65.5		129.333	195	188	226	214.5	137	91	190.5	154.5		159.133		53.1757	10	16.8156		285.667	244.5		229	221.5	235.33		203.67
198	12.71	226	231	229.5	252	263.5	282	241	274	228.667	270.667	195.5	228	193.667	217	245	219	237.281		26.1038	16	6.52596		63	172	138	217.667	168.5	223.5	199.667	112	155.5	200.5	179		166.303		47.8841	11	14.4376		286.333	263		215	232.67	237.67		212.33
200	12.48	254	234.667	221	270.5	265	277	263.333	284	223.333	272.333	195.5	247	215.333		250.5	212.667	245.744	243.423	27.1417	15	7.00797	7.50828	63	201	92	188.333	201.667	207	195	176	143.5	148			161.55	159.071	49.8165	10	15.7533	14.0072	287	249.333		226.5	204	243.33
202	12.28	215	233.667	221	272.5	268.667	293	256.667	293	242	273.333	189	231	202.333	211	249	227.667	242.427		31.6182	16	7.90455		58.5	178	151.667	182	157.667	183	194.5	182	150.5	170			160.783		38.8337	10	12.2803		281	253		227	204	237.5	251
204	11.96	216	240.333	227.5	267	248.333	282.667	267.667	282	243.333	276.667	188	243	181.5	246.5	242	231	242.719		29.8669	16	7.46673		55.5	147	109.333	187	143.667	188	205	171	156	172			153.45		43.8598	10	13.8697		290.5	260.333		215.5	208.67	240.5	246
206	11.77	218	236.333	221.5	269.5	252	284	265	275	255.667	276.333	187	245	178.5	237.5	255	228.5	242.802		30.6155	16	7.65387		61.5	143	142	176.5	177	208	225	174.5	142	155.5			160.5		44.6685	10	14.1254		278	255.333		213	226.67	245.5	255
208	11.54	225.5	232	229	253.5	255.333	299.667	274.667	330	253	274	189	257.5	189	229.5		240.333	248.8	242.406	37.2794	15	9.62549	8.28953	60	161	115	202.333	162	196.5	205.667	163	136.5	207			160.9	166.387	47.1428	10	14.9078	15.6499	271	247.667		210.5	212.67	244.5	261
210	11.42	238.5	238.5	201.5	268.5	255.333	281	257	270.5	234	271	223.5	238	190.667	227.5	224	237.667	241.073		25.2199	16	6.30498		59.5	180	109.333		202.667	223	242	179.5	156.5	179.5			170.222		56.3617	9	18.7872		266.667	243		212.5	211.67	242	253	235.33
212	11.28	225	216.667	217.5	257.5	281	272	259.667	293.5	232	278	191.5	239	179	223.5	224	234.5	239.021		32.3124	16	8.0781		65	211	135.333	200.5	226.5	207.5	180.5	174	151	171.667	115		167.091		47.8105	11	14.4154		233.5	250		204.5	216	248	245	216.67
214	11.15	250	230	190.5	268	247.333	304	266	291	239.5	265	174	247.5	177.333	223.5	239	239	240.729		36.5982	16	9.14954		64.5	203	210.5	213.333	165.5	198	181.5	161		147	129		167.333		45.8181	10	14.4889		263	239		206.5	228	247.5	245	225.5
216	11	242.333	233	232.333	256	251.667	301	262.667	286	252.333	277.667	208.5	244	207	222.5	244	241	247.625	241.737	25.7128	16	6.42821	7.36103	51		212.5	195.5	158	199	192.5	173			147.5		166.125	169.926	51.4141	8	18.1776	14.5751	269	237.667		230	224	238.5	252	226.5
218	10.92	248	232.667	231.333	237	259.5	253.5	269	286.5	245.333	276.667	166	240.333	179	218.5	253	234.333	239.417		31.6181	16	7.90452		72		206	186.667	145	196.333	188.5	198	121	203	142		165.85		44.3775	10	14.0334		266.5	245.667			212.67	237.67	243	234
220	10.82	242	232.667	239.333	226.5	259.5	248.5	258.333	288	242.333	275.667	171	243	179.5	224.5	248	247.667	239.156		29.8803	16	7.47009		214		150	195	183.667	214.667	182.5		135		145		177.479		30.9415	8	10.9395		265.5	258.667	214	219	218	248	250	226
222	10.72	269.5	227	237	232	253	268.667	263	274	250	272.667	177	235	174	222.5	260	236.667	240.75		30.5652	16	7.64131		85		119	156.5	156.5	219	247	200	164	201	154.5		170.25		47.9086	10	15.15		262	263	199	217.5	212	232.67	254	224
224	10.64	235	217.667	222.333	251	263.5	283.667	252.333	274.5	250.667	273.333	156.333	247.667	193.667	230.333	273	233.333	241.146	242.039	33.0603	16	8.26507	7.58404	74	174	145.5	181	196	199.5		205	157	125	179		163.6	160.8	40.2629	10	12.7322	13.7255	265	250	237	212.5	217	245.67		217.5
226	10.56	249.5	224.333	231.667	246	267	294	259	278.5	245.667	275.5	164	248	195	230.667	247.5	230	242.896		31.8286	16	7.95716		71.5	159	120.5	189	184	209		192.5	179	169	168		164.15		40.2789	10	12.7373		265	245	262	213.5	221	241		243.33
228	10.49	278.667	229.333	229.333	254	249.5	301	258	265	231	291.667	185.667	246	198.667	226	249.5	244	246.083		30.3711	16	7.59277		58	196	134.5	187	135	173		234.5	166	137	159		158		47.0809	10	14.8883		262.5	263.667	254	223.5	229.5	247.33		246.5
230	10.42	231.667	222.667	225.5	252	245	276.667	260.667	271.5	232	268.667	187.5	236.667	196	211	257	234	238.031		26.0846	16	6.52114		66	165	101.667	204.333	128	202	201	179	166.5	161			157.45		45.9921	10	14.544		260.5	267.333	238	210.5	207.33	248		233.33
232	10.38	236.667	230	211.667	242.5	289.5	285.333	248	275	224.333	268.333	219	266.5	187.667	229	263.5	250.667	245.479	241.92	28.227	16	7.05675	7.62435	72.5		111	189	186.667	214	229	175	155.5	192		157	168.167	162.852	47.0197	10	14.8689	16.4357	255	266.333	246	206	213	247.67		241
234	10.33	240.333	234.667	226	232	284	280	259	281.5	226	260	174	233	192.333	229.667	258.5	257.333	241.771		30.4195	16	7.60488		65.5		107.667	177.667	169.333	197.5	241	187	154	149		166	161.467		48.2309	10	15.252		243.5	263.667	229	203.5	213.33	240	269	212.5
236	10.29	240.333	236.667	204.5	241.667	269.667	278.333	258.5	276.5	235.667	275.667	179.667	227	183.333	223.333	250	251.667	239.531		30.6809	16	7.67023		71		132.5	178	189.667	210.667	218	196	146.5			150	165.815		46.2147	9	15.4049		252	262.667	214	217.5	211	241.67	234	226.5
238	10.25	245.667	223.333	214.5	261	261.667	252	261	280.333	224.5	277.667	170	266	191	230.5		254.333	240.9		31.625	15	8.16553		75.5		113.333	189.5	171.667	218.667	232		150	97			155.958		57.182	8	20.2169		238	259	194	210	219	240	250	239
240	10.22	247	230.667	226	268.5	257.333	314	216.5	277.5	239.5	278.333	184.333	260	185.333	231		246.5	244.167	243.147	34.5368	15	8.91736	8.6355	68		119.333	206.667	188	214.333	216	178	156.5	110			161.87	168.028	52.4076	9	17.4692	15.4989	245.5	256.5	224	211.5	209.5	240	239	269.5
242	10.2	267	230.333	212.333	258	255.667	323.333	237	287	227.667	292.5	185.667	277	180.667	226.5	250.5	253.5	247.792		37.9237	16	9.48092		77	226	129.333	209	193	213.667	276	183	151	130	163		177.364		54.9674	11	16.5733		251	256	242	220.5	208	240.33	236	265.5
244	10.17	266.5	230	219	266	253.667	292.333	220	283	219.667	285	187.333	258	179.333	228.5	247	237.5	242.052		33.0964	16	8.27411		73.5	189	130.333	222.667	204.667	202	230.5	186	151.5	130.5	122		167.515		49.2961	11	14.8633		226	265.5	248	208.5		243.67	228	248.5
246	10.15	262	237.333	216.333		251	257.333	224	285	219.5	279.5	194.667	257	172	226.5	251	245.5	238.578		30.4788	15	7.8696		74	154	130.667	189.5	199.667	230.667	209	180.5	154	136	161		165.364		43.414	11	13.0898		224.5	255.667		203	199	255	242	246.67
248	10.14	261.5	235	225.667	230	257	265.667	250	272	226	286.5	189.667	264.667	180	226	250.5	247	241.698	239.099	28.6051	16	7.15126	7.2814	67.5		124.667	179	193.667	199	221.5	182	138	131			159.593	157.405	47.9712	9	15.9904	13.0281	251.5	249.333		191	212.5	244.5	232	233.67
250	10.15	262.5	248	220	238	257.333	271.333	255	275	228.667	264.667	192.333	249	165.5	226.5	256.5	228.5	239.927		29.3637	16	7.34092		73		116.333	194.333	174.333	203	229	162.5	132	161.667	165		161.117		45.0624	10	14.25		249.5	260.333		186	226.67	244.5	228
252	10.15	262.5	231.5	202	231	253	267.667	257.5	269	219.667	282.667	188	255	183.5	240.667	252.5	227	238.948		29.267	16	7.31674		71	196	114	161	170.667	193	181.5	160.5	136	139	157		152.697		36.6587	11	11.053		259	253.333		209.5	216.5	238	235	231.33
254	10.15	255.5	232	214.333	232	249	258	265.5	259.5	212	283	185.667	245.5	173.667	237	252.5	218	235.823		29.2667	16	7.31667		71	163	119.667	193	163.667	194	190	162	152	145	165		156.212		35.8823	11	10.8189		243	263.333		190	224	229.67	224	221.5
256	10.15	254	227.5	217.667	262	335	266.333	264.5	265.333	212	272	171.333		162.5	226.333	241	210.5	239.2	236.214	42.9894	15	11.0998	8.65406	99	164	137.333	207	164	243.5	170	177	137	142.333	219	162	168.514	175.195	39.6499	12	11.446	11.8215	241	262.5		202.5	225.33	228.67	232	222
258	10.14	258	226	209.333	252	249	266	262	281	208.667	267	189.333	251	152	222.667	239	238	235.688		33.3439	16	8.33597		79	166	144	207.333	185	230.5	234.5	194.667	129	131.5	205.5	161	172.333		46.1814	12	13.3314		244	265		214	225.67	236.67	234	223
260	10.12	254	227	219.667	249	246	249.333	262.5	282.333	211.333	273	188.333	268.667	165.667	215	242	242	237.24		31.3256	16	7.83141		75	155	132	196	200.333	222.667	202	208		140.667	178	170	170.879		42.9509	11	12.9502		247.5	258.5		221	229.33	223.33		222
262	10.09	253	223	221	219	248	233.5	267.5	275	219	267	178	263.333	174.667	222	237	222.667	232.729		29.3961	16	7.34903			203	149.667	194.333	195.333	224.667	198	213.5		136	187		189.056		28.6749	9	9.5583		244	256.333	186	217	234.67	246.67		216
264	10.07	257	233.5	210.333	267	252	283.333	274.5	273.667	224.5	273.667	188	265	181.333	228.5	236.5	234	242.677	239.138	31.0871	16	7.77178	7.58522	75.5	208	127	186.333	181.333	211.667	191	207		134	188		170.983	165.18	44.4409	10	14.0534	11.4137	243	256.333	199.5	186	224.5	236.5		214.5
266	10.06	250	250	217.333	213	242	276.333	258.5	268.333	212.5	290	188	261	178.333	216.5	247	247.333	238.51		31.3427	16	7.83567		72.5	141	126	184.333	183.667	205	190.667	185	132	148	151	184	158.597		37.5104	12	10.8283		245.5	252.333	228.5	203	249	231.33	240	211.5
268	10.04	242.5	249	214.667	222	246	273.333	260	264	219.5	288	178.667	244	182.667	219.667	249	233	236.625		29.8066	16	7.45164		70	151	114.333	201.667	173	183.5	210	175	136	137	159	171	156.792		38.7911	12	11.198		248.5	250.333	195	207.5	224	220.5	236	212
270	10.02	240	236	217.333	235	246.667	273	262	265	226	282.333	191.333	266.333	175.333	223.5	255	225	238.74		29.1271	16	7.28178			144.5	129	201.333	209	197.667	212	202	145	139.333	156	182	174.348		31.7568	11	9.57502		250.5	245	201	211.5	224.5	217.5	234	209
272	10.01	227.5	246.5	219.333	249.5	242.667	257.333	259	275	225	284	187	264.667	181	238	241	241.667	239.948	237.865	27.9005	16	6.97513	7.40291	68	174	113.333	200.333	171.667	184.5	189.5	175.5	148	128.5	176		157.212	162.466	39.5198	11	11.9157	11.5954		245.667	201	217	216.5	220	237	236.5
274	10	240	227	213	258.5	238.5	263	238	264	245	291.333	190.667	265.5	170.5	237	224	233.667	237.479		29.5853	16	7.39632		100.5	156.5	122.667	194.333	163	218	194.5	209.5	157	141.5	183		167.318		36.6465	11	11.0493		233	249.667	203	203.5	231	215.33	233	237.67
276	9.97	244.333	217.5	215.5	254	243	282.667	261.333	265	220.333	290.333	192.667	239	178	230	214.5	234.667	236.427		30.3435	16	7.58588		77.5	159.5	124	188.333	169.333	220.5	210	178	165	127.5	183		163.879		41.1356	11	12.4029		252	251.667	215	209.5	214.5	222.33	243	244.5
278	9.96	244.333	222	206	256	243.5	275.667	258	264.667	229.333	285.667	190	256	168.5	235	232	235	237.604		30.6172	16	7.65431		69.5	157.5	160.5	175.333	170.667	216	185.5	167	156	137	181		161.455		36.5289	11	11.0139		258	237	253.5	202.5	219	231	237	241
280	9.94	241.333	231.333	219	251.5	259	273.333	253.667	265.5	227.667	270.5	185	271	170.333	223.667	242	230	238.427	236.789	29.6786	16	7.41965	8.08668	66	161	152	191	173	194.667	196	155	124	144.5	217.5		161.333	159.458	41.6854	11	12.5686	12.0687		254.333	218	203	238.33	231.5	265	223
282	9.92	240.667	229.667	228.5	244.5	252	271.667	257	275	223	274.5	180.667	262	166.667	210	243.5	230	236.833		31.2344	16	7.80859		70	145.5	145.5	163	166	193.5	200.5	170	135.333	132.333	192		155.788		36.9198	11	11.1317		270.5	244.667	236.5	201	204	240	229	218.5
284	9.91	245	224.5	182	244.5	263	266.333	249.5	272.333	227.333	277.333	182.333	272.333	162.5	209.5	238	219	233.469		35.2437	16	8.81092		66	183	136.5	174.667	173.667	186.667	203	191.333	130	124.333	198		160.652		41.8001	11	12.6032		240	250	206	209.5	220.33	248.33	219	222.5
286	9.91	243.5	228.667	205	250.333	263.333	282.667	258.5	282.333	220.333	274	187	258	170.5	213.333	253	224.333	238.427		33.2302	16	8.30756		64	170	132.5	185.333	181.333	204.333	193	178	134	142.667	175.5		160.061		39.7042	11	11.9713		234	255	195	208	225.33	246.5	227	227.33
288	9.91	241.667	221.333	197.5	247.667	268.667	276.667	229.5	284	210	281.667	171.667	274	159.5	198.333	251	226.333	233.719	238.25	38.9728	16	9.74319	9.71734	72	160	122	191	140.5	203.667	195	185	149	119	171		155.288	155.485	39.956	11	12.0472	11.5027	263.5	246.667	180	200.5	219.33	260	249	234
290	9.91	260	214.667	212.333	246.333	247.5	291.667	224	281.5	215.5	277	173.5	262	148.667	220.333	251.5	231.333	234.865		38.2455	16	9.56137		72.5	158	134	185.667	147.333	207	171	180.5	143	125	170		154		36.2267	11	10.9228		258.333	244.667	209	197.5	210.33	240	248	222.67
292	9.91	255.667	220.333	211	247	248	281	285	274.333	230.333	305.5	178.333	285	149.333	221	246	226.667	241.531		41.1827	16	10.2957		72	148	132.667	183.667	141.333	214	200.5	177.5	133.5	118.5	168		153.606		40.5524	11	12.227		234.667	240.333	172	202.5	217.67	229	254	225.67
294	9.91	245.667	232.333	210.667	232	282.333	285	270	278.667	233	299.667	181.333	278.5	175.333	214.667	240	227	242.885		37.0765	16	9.26913		76	205	138	185.5	152.667	190.333	187	168	142.5	137	167.5		159.045		35.8659	11	10.814		231.333	246	196	170	214.67	255	237	235.67
296	9.91	246.333	228.667	218.667	223	277	279.667	270.333	267.333	240	297.667	179	253	167.333	205	220.5	219.5	237.062	237.49	36.4286	16	9.10715	9.44554	65	206	134	178.333	165.667	183.333	181	155.5	140.5	128	153.5		153.712	155.795	37.6862	11	11.3628	10.8564	219	250.667	212	166.5	216.33	236	239	230
298	9.91	251.333	225.333	215.667		271	280.667	261.667	276.667	234	283.5	183.5	267.667	163.667	230.667	247.5	204	239.789		36.3669	15	9.3899		69.5	150	127	197.667	162.333	179.667	169.5	168.5	150	119	148		149.197		34.6323	11	10.442		237.5	244.333	224	175	238	243.67		223.67
300	9.89	247.333	217.5	221.333		287.5	280	254	262.5	218	286	176	249.5	147	231.5	225.5	212	234.378		39.1833	15	10.1171		73	175	142	160.667	159	212.5	179	187	159	128.5	178		159.424		36.4408	11	10.9873		247	249.667	194.5	193	258.5	242.67		219.67
302	9.89	248.5	210.5	217.333	227	286.5	287.667	254.333	270	217.667	283.333	175.5	286	186.333	211.5	243.5	214	238.729		36.6721	16	9.16803		84.5	176	127	180.667	156	206	187	193.5	157	130.667	171		160.848		35.2677	11	10.6336		250.333	236	217.5	197	227	252	207	201
304	9.87	244	217.667	209	230	281	278.5	257.333	263	230	283.667	181.5	265	157	227.667	255	216.5	237.302	237.576	35.8928	16	8.9732	8.77552	84	161	123.667	186.667	151.5	216.333	218	175	128	123	176		158.47	159.663	41.5526	11	12.5286	11.7498	244	246.333	214.5	211.5	214.67	257.67	220	229.5
306	9.86	242.5	216	208.333	264	261.667	282.5	248.333	255.667	210.333	275.5	169	278.667	177.667	215	257.5	225	236.729		34.9272	16	8.73179		69	175	119.667	199	159.333	199.333	181.667	190	128	144	167		157.455		39.7851	11	11.9956		249.667	244	202.5	199	211	256.33	226	216.5
308	9.86	234.667	231.667	204.667	250	279.333	273.5	255.667	264.667	200.333	294.667	172.333	270.333	188.5	213.667	243	220	237.312		35.2794	16	8.81984		82	169	132.667	194	141.333	198.5	182.667	183.333	111	167	173.5		157.727		36.7865	11	11.0915		247.333	237.667	196.5	218.5	215	254	216	247
310	9.85	245.333	202.5	221	258.5	265.667	274	249.667	257.333	221.5	300.667	181.333	281	187.5	204.667	245	227.667	238.958		34.3089	16	8.57723		80	167	133	185	149	205.667	171.667	164.667	156.5	223	179.5		165		37.7542	11	11.3833		251	234	210	204.5	218	253	225	245
312	9.85	229.5	217	201.667	244.5	269.333	257	251.667	277.333	231.5	293.667	189.5	264.667	190	211.333	241.5	197	235.448	237.232	32.4148	16	8.10371	7.89795		149.5	143.667	190.333	148	175	170.333	175	162	159	166	199	167.076	165.037	17.347	11	5.23032	7.04998	241	231.667	203	206.5	213.5	244.67		235.67
314	9.85	234	241.5	217	260	272.5	256	253.667	278.333	233.667	291	176.333	266.667	170	213	250	214.333	239.25		34.3707	16	8.59267			194	153.333	172	171	180.333	183.667	177	148	115	169	197	169.121		23.3063	11	7.02712		263	243	205	201	219.5	254.33	232	231
316	9.85	232.333	241.5	224.333	248	264.5	262	255	268.667	230.667	294.667	191.5	262	176.667	228	239	216.667	239.719		29.5664	16	7.3916			162	131.333	167	174	186.333	211	203	143.5	107	161	154	163.652		30.3081	11	9.13823		239.333	248	222	205	209	238.67	201	226.5
318	9.85	226	209.333	211	251	264.5	270	252.667	248.333	232.667	273.5	195	275	170.667	220.5	235	217	234.51		30.0153	16	7.50383			157	133.667	167	185.5	191.333	162.5	179	142	127	158		160.3		21.517	10	6.80427		244.333	223.5	215	198.5	224	249.33	208	241.67
320	9.85	228.667	211.667	219.333	253	265.5	267	267	271.5	225.333	269	191	261	179.667	225	216.5	221.333	235.781	234.445	29.4471	16	7.36178	7.84348		175	116	176	168	192	161.5	166	146	132.5	184	180	163.364	156.768	23.1237	11	6.97205	10.2401	247	237.333	217	196	215.33	247.67	218	236
322	9.85	226	209.667	213	247	268.5	273.667	256.333	282.333	219	267	190.667	241	169.667	212.5	236	232.667	234.062		31.318	16	7.82949		73	155	105.667	177.667	148.5	197.5	189.667	172	146	123	176	195	154.917		38.3249	12	11.0634		254.333	222	206	192	209	247.67	218	237
324	9.85	236	215.667	218	221.5	259	270.667	258.333	272.667	223.667	278.5	193		168.667	197.667	231.5	227	231.456		31.7622	15	8.20097		82		133.5	178.667	146.5	188	165.5	184.5	151	150.5		222	160.217		37.6331	10	11.9006		249.667	250	166	174	204.5	245	223	234
326	9.86	228.333	214	220.5	230.5	263.5	257	258.667	278	228.5	282	188	272	164	235.333	234	229.333	236.479		31.9268	16	7.98169		81		115.667	175	147.5	181.333	168.667	172.5	134.5	161			148.574		33.0727	9	11.0242		245.667	255.667	188	191.5	202	245.33	222
328	9.86	235	192.667	211	209	258.5	260	256	272	211.667	294	187.333	224	159.333	229	225.5	221.667	227.917	231.539	34.3284	16	8.58211	8.64436	78		128.333	180	133.5	180	171	171.667	134.5	125			144.667	155.093	33.9952	9	11.3317	10.0128	248	234.5	176	203	205	246.33	217
330	9.86	228.5	222	214.667	221.5	255	260.333	250.333	274	206	298.5	188	268.5	157	229.667	218	227.333	232.458		34.8006	16	8.70014		79		137.333	181.667	158.667	186.333	185	163.333	139	144			152.704		33.7147	9	11.2382		239.333	225	202	200.5	214.67	247.67	224	229.67
332	9.86	230.5	222.5	213.667	246	255	258.667	235	265.333	225.5	293	185.667	263	155.333	228.333		227.333	233.656		33.5173	15	8.65413			152	144	153.667	169	209.5	168	163	133	137.333			158.833		22.8989	9	7.63298		231	248.5	213	195.5	220.5	236		224.5
334	9.88	231.667	224.5	215	253.333	254	264.333	257.333	257.667	221.333	283.333	184.667	267	145.667	216.667	223	214.5	232.125		34.5643	16	8.64107			166	121.333	171.333	195.333	201	169	159.333		130			164.167		27.8556	8	9.84845		227	248	207	198	241.5	248.33	251	223
336	9.88	247	225.333	210.667	265.5	233.5	260.667	251	256	225.333	285	189.5	247.5	152.333	220.667	253	234	234.812	236.393	31.9389	16	7.98473	8.36718		145	111	172	173.333	198.667	173.667	159.667	150		196		164.37	160.638	27.0506	9	9.01686	7.50733	231	245.5	220.5	199	223	247	232	224.67
338	9.88	236	239.333	223.333	258	277	260.333	246.667	259.667	216.5	281	185	269	161.333	221.667	278	229	240.115		33.6853	16	8.42132			170	141.5	182.667	177.667	186.333	146	177.333	145	118.667	183		162.817		23.1928	10	7.33419		242.333	261.333	204.5	178	209	244	226	242.67
340	9.89	239.333	236	216.667	245	265.5	265.5	242	266.667	210.333	274.5	185.667	252.5	156.333	215	224	246.5	233.844		31.7251	16	7.93127			151	125	196	168.333	192	171.333	153	142.5	139	150		158.817		22.8671	10	7.23121		239	248.667	197.5	200	215	251.33	226	222.5
342	9.89	242.667	234.333	222.667	260	281.333	266.333	246.333	274	216.333	297.667	192.333	236	151.333	221.5	244	202	236.802		36.5255	16	9.13139			161	130	175	167.333	179.667	165	174	141.5	119	153		156.55		20.3873	10	6.44703		247.333	258.333	204	194.5	213	248	215	253
344	9.89	236	240.5	218.667	242	280.333	249.667	257	291.5	214	304	188	239	166	219.667	229	214	236.833	236.307	35.721	16	8.93025	8.94431		151	118.667	170.333	170.667	183	167.333	173.5	144	131.5	154	201	160.455	163.875	23.5754	11	7.10826	7.23102	227	243	206	190.5	231	249	217	250
346	9.89	239	218.667	231	244	277.333	270.333	273	280.5	228	281.333	187	256	162.667	223.333	228	221.333	238.844		33.9047	16	8.47618				108	163.333	176	181.333	167	191	133	126	184	188	161.767		29.1548	10	9.21955		243	246.333	200	205.5	215.5	239.67	221	208
348	9.88	217	224	197	236.5	275.333	265.667	270.333	274.5	214.333	298.333	178.667	250	161.5	221.5	227	215	232.917		37.4903	16	9.37259				141.333	160.5	158.333	191.333	166.667	181.333	157.5	127	188	187	165.9		21.3254	10	6.74368		237.667	240.333	188	199	217	248.33	225	203.5
350	9.88	231.667	223.667	209.5	244.667	259.5	291	265.667	279.5	219.333	293.667	183.667	254.333	168.333	230	220	211.667	236.635		35.993	16	8.99824			149	137.667	167.333	165.333	192	161	180.333	179	138	180.5	191	167.379		19.4108	11	5.85257		236.667	242.333	201	201.5	218.33	248.33	210	214.33
352	9.88	235.667	223	206.5	249	259	275	262.667	275.5	224.333	290.667	184	245.5	172.333	221.333	221	209	234.656	233.99	33.3089	16	8.32721	9.17288		137	119.667	173	166	193.333	165.333	171.5	177	130	184.5	190	164.303	159.905	24.7349	11	7.45786	8.51253	240.5	237.667	197.5	194.5	210	252	203	218.5
354	9.89	231.667	190.667	202	244	262	275.5	258	276.5	222.667	283	193.5	241.5	154	232.333	240	205	232.021		35.9061	16	8.97654		145	142	139.333	186	166	189.333	204	195.333	166	108	175.5		165.136		29.0225	11	8.75061		252.5	237.667	208.5	213	210.67	243	195	241
356	9.89	242.333	205.333	190.667	247	260.333	290.667	258.333	267	217.333	313.333	189.5	264	161	221	211	219.667	234.906		40.162	16	10.0405		106	152	129.667	193.667	166.333	189	151	176	157	134	167		156.515		26.1765	11	7.89251		242	222	213	198	218	254.5	232	231.5
358	9.91	231.333	219	212	238	268.333	268.333	261.667	259.5	215.667	304.667	201.333	256.333	143.5	249.333	215	206	234.375		37.3892	16	9.34729		74	157	122.333	188.333	161.333	185	176.5	170.333	151	136.5	168		153.667		32.9976	11	9.94914		252	219.5	191	204	211	238.33	231	241.33
360	9.91	239.667	215.667	204.333	249.5	275.333	269.333	262	264.5	205.667	298.5	203.667	266.667	205.333	231.667	221	195.5	238.021	235.604	31.9685	16	7.99212	8.70685	67	149	116	176.667	163.333	226	172.333	150.5	142	130	189		152.894	151.548	41.3555	11	12.4692	11.2462	252.667	245.5	190.5	179.5	212.67	241.67	228	234.33
362	9.91	240.333	219.667	203	253.5	278.333	269	255	267	206.333	291.333	193.333	265.667	160	231	216	216	235.344		35.7029	16	8.92573		62	136	137	161.333	155	194	163.333	176	152	131	181		149.879		35.1825	11	10.6079		244	237.333	198.5	195	223	244	233	231.33
364	9.91	237.667	222	212.667	239.667	276.667	258	250.667	276.5	205.333	298	189.333	264.5	158	223.5	203	223.5	233.688		36.4456	16	9.1114		66	140	118.667	163.667	147.333	196.667	166	167	149	126.5	185		147.803		35.7486	11	10.7786		234	240.333	206	202.5	209.5	245	221	221.33
366	9.92	240	220	209	234.5	269	285	248	267	204.667	297.667	198.5	267	165	223.5	215	222	235.365		35.1927	16	8.79816		81		128.667	173	153	203.5	162	178.5	140.5	144	192		155.617		35.1937	10	11.1292		239.667	239	210.5	204	212.5	245.33	216	213.67
368	9.92	237	225.667	219.333	245.667	290.5	278.667	238.333	270.667	202.333	286	203	246	162.667	225.333	229.5	227	236.729	233.503	33.5715	16	8.39287	8.56476	79		118	179.667	151	191	178.667	155	142	128			146.926	160.685	35.2435	9	11.7478	14.5295	240	236.333	192	206	212	241.67	222	220.67
370	9.92	229	217.667	202.333	240.667	282	268.667	259.333	270.667	190.5	283.5	197.667	256	156.667	219	189	224	230.417		37.5079	16	9.37697		84		139.333	176.667	167.333	211	164	173.667	143	143.5			155.833		34.8989	9	11.633		233.333	235.333	205	201	215	249	224	212.33
372	9.92	227.5	222.667	212	241	282	263.667	250	272	213	275.5	199	238	165.667	223	204	217.333	231.646		31.4871	16	7.87179		287		133	179.333	158.333	214	145.667	163	135	117.333			170.296		52.2689	9	17.423		241	243.333	208.5	201.5	214.67	241.33	227	211.5
374	9.92	228	222.333	206.667	244	282	282.667	254.5	254	220	287.667	194	267.333	168.333	226.333	201	224.667	235.219		34.4697	16	8.61742		281		83.5	176	164.5	191.333	137	160.5	138	137	228		169.683		54.7518	10	17.314		231.333	231.667	191.5	202.5	215	228	217	225.67
376	9.91	218.5	209.333	207.333	241	287	280	253.5	293.5	212.333	282	189.5	263	165	219.667	208	223.667	234.583	238.508	38.1163	16	9.52907	9.4887	277		95	158.667	164	203.667	155	175.667	135.5	135.667	200		170.017	165.008	49.3266	10	15.5984	10.3056	230.333	221.333	204.5	197.5	207	248.67	224	222.33
378	9.89	218.667	206.333	202.667	239.667	272	277.333	255	298.667	218	314.5	188.667	262.333	159	244.667	248.5	228.333	239.646		40.8446	16	10.2112		221		119.333	168	168	201.667	167.333	173.5	140	139	180	213	171.894		31.5734	11	9.51974		233.667	235	198	200	213	242	224	223.33
380	9.88	225.333	217.667	207	237.667	279.5	273.667	254.5	291.333	214.333	307	192	260.333	172.667	247.667	245.5	226.667	240.802		36.5175	16	9.12937		140	132	130.667	167.333	147.5	213	160.333	161	137.5		171	210	160.939		28.6044	11	8.62456		218.667	232	188	197	238.5	220	220	213
382	9.86	234.667	223	209.667	236.333	278.667	272	249	288.667	212	308	192.667	248	166.333	241	245	219	239		36.3408	16	9.08519		123	165	122.333	174.333	147.667	205	154.667	172.667	141.5	129	163	188	157.181		25.9108	12	7.47981		213	235	200.5	202	209.5	246	218	203.5
384	9.86	225	219.333	201.5	247	282.667	269.667	249.5	285.667	223.333	282.667	188	250.5	159	241.333	235	233.5	237.104	237.013	35.0884	16	8.7721	9.46216	104	103	115	176	150.333	201.333	155	173.667	146	131	179	180	151.194	159.961	32.3998	12	9.35301	8.33836	223	233.667	172.5	191	231	238.33	217	212.33
386	9.86	216	211	205.333	249	287.333	272.667	261	281.667	205.333	289.333	181.667	268	155	241	238	225	236.708		39.4026	16	9.85064			186	130.667	172.667	159.333	216	183.667	180.667	140.5	122.5	178	177	167.909		27.4444	11	8.27481		221	241.5	206.5	187	209.5	240	210	210
388	9.85	233	228.5	205.5	234.667	289	268.333	259.5	280	205	292.5	179.333	262	165	233.667	234	231.5	237.594		36.8876	16	9.22189			147	121	170	165.333	209	178	167	139.5	123.5	171	192	162.121		27.2772	11	8.22438		218.333	237.5	181	180	212	243	218	210.67
390	9.86	225.333	212	190.333	246	289	286.667	277.667	281.667	206.5	289.5	190.667	261.667	172.5	227.333	199	230.5	236.646		40.016	16	10.004			151	125.333	172	176.333	205.667	142.667	167	128.333	133.5	164	179	158.621		24.8788	11	7.50125		229	242	189	172	213.67	245	217	212.33
392	9.85	224.667	219.667	197.667	241.5	278	281.667	277.333	276.333	201.333	290.667	180.667	283	156	243	203.5	203.5	234.906	235.827	42.4915	16	10.6229	9.77445	164	139	105.333	170.667	180.333	204.333	138.333	172	130.5	147.333	178		157.258	155.032	27.9706	11	8.43344	10.9374	225	247.5	191	188	216.33	231	212	205.67
394	9.85	234.667	224.667	247	240.5	274.333	273.667	267.333	280	211	290	193.333	261.667	149.333	242.5	205	209.5	237.781		37.6506	16	9.41266		81	145	126	172.333	179.333	203.667	163.667	179	131.5	136	177		154.045		34.2291	11	10.3205		210.667	247.5	190.5	190	216	240	212	221
396	9.85	218.333	224.667	184	250.667	274.333	269.333	265	276.667	204.333	288.333	189	272.5	168.667	240.5		211	235.822		38.6341	15	9.97529		87		112	172.333	173	204.667	167	185.5	124.5	102.333	179		150.733		40.4646	10	12.796		201	227.333	197.5	200	210.5	234.67	212	226.67
398	9.85	223	212.333	205	247	275.333	272.333	266	276.333	209	277.333	196.333	255	164	231		212	234.8		35.1937	15	9.08699		77		133	172	199	197.333	164	175	161.5	93.6667	185.5	181	158.091		40.4615	11	12.1996		228.333	232.333	193.5	199.5	221	233.33	209	217.33
400	9.85	218.333	225.333	202	255	279	269.333	260	276	205	289	195	255.667	163.667	233.5	230	213	235.615	234.93	35.3249	16	8.83123	8.87225			120.667	192.5	198.5	196.667	162	161.667	155	87	178.5	196	164.85	165.412	36.8086	10	11.6399	9.66728	203	238.667	203.5	200.5	212.5	242	190	210.67
402	9.86	232	208.667	203.333	248	278	263.667	253.5	277.667	202.5	286.5	192.333	255.667	160	237.333	234	210.5	233.979		35.4765	16	8.86913				122.667	169	162.333	209.667	157.667	154.333	182	130.5	177	198	166.317		27.2291	10	8.61059		219.667	233.333	199.5	203	219	238	229	211.33
404	9.86	232.667	210	205	254	275.333	260.667	251.333	275.667	211.5	294	194	260	168.667	235	234	223	236.552		33.6089	16	8.40223				134.5	172.667	154	203.333	143.667	196	169	130	179.5	209	169.167		28.3024	10	8.95		220.333	220	201	200	234.33	239.67	195	210.5
406	9.86	230.333	216.333	199	245.333	277.667	272.5	258	267.333	200.5	300.333	190.333	251.667	161.333	235.5	234	197	233.573		37.5457	16	9.38642				106	170	158	192.667	155.333	152	164	123.667	192.5	199	161.317		29.9424	10	9.46861		227	226	190	205	214.67	237	204	226
408	9.86	227.333	213.667	205.333	254.667	273.333	289.333	268.333	280.5	194	294.667	171.667	257.667	178.333	221.333	229.5	205	235.292	233.049	39.5613	16	9.89033	9.76035	74		116.667	162	162	191.333	161	168.667	152	119	185	187	152.606	159.592	35.8292	11	10.8029	9.65119	215.5	225	185.5	200	221.33	235		221.5
410	9.86	232.667	216.667	203	250	270	287	267	264.5	197.333	292.333	191.5	259	160.667	241.333	221.5	212.333	235.427		37.2797	16	9.31992		77		111.333	174	167.667	200	165	161.667	156	179	194	176	160.152		35.9566	11	10.8413		225.333	229.333	199.5	198.5	221	240.33		225
412	9.86	221.333	213	208.5	248	268	285.333	249	249.5	192.5	287	175.333	251.333	162.5	238.333	213.5	208	229.448		36.399	16	9.09974		91	184	130.333	178.667	174.667	200.333	158.667	159.5	146	130.5	181	183	159.806		30.8151	12	8.89555		219	224	194.5	190.5	239.33	242	194	219.5
414	9.86	202	208	206.667	253.333	265	282.333	268.333	278.333	175	293.333	194	254.5	143	234.333	250	204.333	232.031		42.9256	16	10.7314			191	138	178.667	166.333	186.333	154	164	139	115.5	197	194	165.803		26.7485	11	8.06498		224	228.667	204	204.5	220	242.67	204	208
416	9.86	215.5	155.667	192.333	250.333	261	283.667	261.667	279.667	185	286.667	197.5	261	161.5	227.333	206.5	191	226.021	230.352	43.7045	16	10.9261	9.8759		188	118.667	177.667	167	195	159.333	160	137.5	110	171	189	161.197	159.068	28.3399	11	8.5448	8.6958	236	222	164	202.5	256	239.67	204	211.5
418	9.87	210	160.333	200.667	238.667	264.667	285.333	264.333	288	209.667	282	195.333	255	162.667	223.333	195.5	204	227.469		41.8581	16	10.4645			175	130.333	177	161.667	189.333	161.667	132	146	103	205	184	160.455		30.146	11	9.08937		211.667	241.667	180	200	268.5	244.33	215	207
420	9.88	191.5	216.667	202.667	242	282	289.667	262.667	258.667	211	282.667	194	266.5	173.667	234	224.5	202.5	233.417		36.7481	16	9.18702			162	139	176.667	155.333	186	163.333	166.5	141.5	118.5	191	169	160.803		21.3853	11	6.44792		209.667	234.667	153	210	223	238	207	214.5
422	9.88	211.5	235.667	196.333	238.667	293.5	265.333	253.667	270	218.667	276.667	194.333	275.333	167.333	234	217	204	234.5		35.7037	16	8.92592		68	172	142	179.333	156.333	196.667	166.333	169.333	149	117	176		153.818		35.4916	11	10.7011		224	237.333	207	193	203.5	250	206	222.5
424	9.86	216	228.667	205	243	300.333	294.667	257.667	268.333	206.667	276.333	193	264	163	229	229.5	204.333	236.219	234.237	38.3855	16	9.59638	9.24518	68	154	106	172.333	161.667	193	172	194	156	128	169.5	163	153.125	153.737	36.3468	12	10.4924	10.4058	224	237	172	206	208	222	201	227.5
426	9.88	221	229.667	198.333	235.667	292.333	287.333	255.667	268	209	269.333	195.333	259.333	166	239	214	203	233.938		35.9218	16	8.98044		72	184	90.3333	169.333	162.667	189.667	164.667	161	162	122	172.5	166	151.347		36.8194	12	10.6288		219.5	236.667	186	180.5	206	226.67		224.5
428	9.86	221	225	206.333	231.333	284	286.333	259.333	275	211.333	250	191.667	260	165	245	215.5	199.667	232.906		34.8386	16	8.70964		68		102.333	176	158.333	190.667	157	176.667		134	168	173	150.4		38.3881	10	12.1394		205.5	227.333	189.5	202.5	236.67	235.5		206
430	9.86	228	224.667	196.333	228.667	276	294.667	258.667	273.5	210.333	298	189	255.667	169	234	208	197.667	233.885		38.7771	16	9.69427				124.667	180.667	169.667	174.5	141.5	159.667	179	121.5	189.5		160.074		25.0875	9	8.3625		207.333	236	217.5	206	205	244.5	252	215
432	9.86	212.5	219	200.667	221.333	297.333	282	255	265	200.333	295.5	189	267	168.333	233.333	196	201.333	231.479	232.034	40.3548	16	10.0887	9.7862			120	174.333	164.667	186.333	152.5	165.333	150	115	195.5		158.185	156.667	27.2969	9	9.09897	9.79652	203	225.667	191	205.5	222	238.67	233	224.33
434	9.86	207.667	222	208.5	235.333	290.333	281.333	258.333	267.5	196.333	292	178.333	261.5	175	242	210.5	203	233.104		38.5581	16	9.63953		77		134	182	158.667	184.333	160	169	146	150	184.5	166	155.591		30.7283	11	9.26494		213.333	225.333	186.5	203.5	226	232.67	235	232
436	9.86	210.333	216.333	194.333	233	287.667	282.667	251.5	272.333	215.5	294.667	190.667	255.333	160	244	217	208	233.333		38.6095	16	9.65237		77		134	175.5	159.667	193.667	157.667	201	150	115.5	183	168	155.909		36.2138	11	10.9189		227	229	199.5	210	216.5	215.67	230	212.5
438	9.87	220.333	223.333	180.667	200.5	283.667	281.667	256.333	269.333	206.333	291	195.333	254.333	159.333	217.667	234	209.667	230.219		39.0569	16	9.76422		84		136.667	175	159.667	201	163	172	142		174.5	162	156.983		31.317	10	9.90331		227	216	194	207	212	222.67	227	218
440	9.88	224.667	218.333	214.667	238	281.667	282.333	235.667	269	209.5	283.667	198	246	176	225.333	232	235	235.615	234.06	31.0567	16	7.76417	8.58442	71		111.333	149.333	151	197.5	148.5	168.5	151	134.5	198	156	148.788	152.864	35.9213	11	10.8307	11.9894	221.667	235.333	200	203.5	218.5	226	222	211
442	9.87	217	228	204	243	289.667	273.333	250.667	263.5	215	286.333	192.667	255	170	217	224.5	188.5	232.385		35.4522	16	8.86306			245	112	160.333	147.333	206	141	179.333	138	121.333	201.5		165.183		42.1281	10	13.3221		226.333	229	197.5	206.5	263.33	231.33	223	211.33
444	9.86	222	213.5	218.667	247	287.667	275.333	273.5	271	210.5	283.667	189.333	239.667	168.667	234.667	224	216.667	235.99		34.774	16	8.69349		66	115	106	156	155.667	197	204.333	164.5	139	120	180.5		145.818		41.7317	11	12.5826		220	237	197	198	244	242	215	208
446	9.86	223	222.5	206.333	252	284.667	259.667	263.5	271	217	278	191.667	250.333	147.667	221.667	217	210	232.25		36.0678	16	9.01695		68	155	112.667	179	156	198	154.333	164.5	116.5	132.5	201.5	182	151.667		38.8754	12	11.2223		214	240	197	200	237	233.67	219	207
448	9.87	211.333	217	203.667	245.333	279	273	288.5	270.667	212.333	278	189	267	166	238.333	222	211.667	235.802	235.539	36.9369	16	9.23424	9.02199	61	164	123.5	187	160.667	199.667	149.333	163.333	112	129	180	194	151.958	155.347	40.025	12	11.5542	9.38692	213.333	239.5	203	194	214	234.33	221	218
450	9.88	200.667	206.5	209.667	241.667	275.667	280	271	268.667	213.667	281.5	191.5	271.667	170	237	230.5	207	234.792		36.2143	16	9.05356		68	137	104.333	172.667	156.5	203.333	154	167.667	127	120.5	173	182	147.167		37.614	12	10.8582		202	252	207	198	219	217	209	215
452	9.87	218	215	207.333	234.5	276.333	286.333	263.5	275	212	282	192	265.667	164.333	232.333	228	209.333	235.104		36.006	16	9.00149			143	129.333	181	153.5	199.667	147.5	172	114	120.5	189	176	156.864		28.7253	11	8.66101		218.5	250	192.5	185	216.67	243	209	206
454	9.86	227.667	215	203	234	283.667	271.667	280.667	268.5	213.667	278.5	203.333	264.667	163.667	231.333	238.5	205.5	236.458		35.1947	16	8.79867			181	131	170	157.333	203.333	154.333	162		146	183	166	165.4		20.4733	10	6.47422		202	227.5	186.5	189.5	220.5	235	207	210.5
456	9.87	220.333	237.667	205	256.333	272	272.667	263.333	271.667	210	282	195	258.333	153	237	212	213.5	234.99	234.174	35.7864	16	8.94661	8.59281		184.5	96.6667	171.333	154.667	196.667	158.333	169.5	120	121.5	178.5	175	156.97	156.417	31.2317	11	9.41672	9.38243	206	220	189	193.5	215.67	240	211	205.5
458	9.88	225.667	240.667	214	227.5	268.333	280.333	253.333	274.667	217	274.5	198.333	257.667	156.5	238	188	203.5	232.375		35.3053	16	8.82633			152	120	172.667	151	198.667	150.667	156.667	116	110.333	182.5	164	152.227		27.8554	11	8.39872		222.333	224.5	204.5	190.5	213.33	236	198	213.5
460	9.88	228.333	229	206.5	239.333	269.667	278	258	281.5	213	275	191	257.5	166	234	210.5	212	234.333		33.7282	16	8.43205			173	98	176.333	154.333	210	143	181.5	123	102.5	184.5	162	155.288		35.4942	11	10.7019		206.333	236.333	209	174	217.67	237.67	194	213.5
462	9.89	218	215.333	207	237.667	265.667	283.667	256.667	281.5	218.333	271	193	263	182.333	231.5	241	194.333	235		32.665	16	8.16626			144	100.333	182.333	165.333	200	141.333	178		149	182.5	169	161.183		28.4996	10	9.01235		211.667	233	189	192.5	216	245	204	211
464	9.89	221.333	191	206	241	272.5	297.333	256.667	276	210.5	271	203.667	244.333	171	227.333	252	198.333	233.75	232.617	35.7494	16	8.93735	8.93355			116.333	177	171.333	198.333	152.5	180.5	115	107.333	178.5	171	156.783	155.225	32.3672	10	10.2354	10.538	217	231	193	189.5	214.33	244.5	195	215.33
466	9.91	216.667	204	201.333	233.667	261.5	295.667	245	280.5	212	261	200.333	249	167.667	228	235.5	205	231.052		33.488	16	8.372			181	111.667	188.667	180.333	200.667	185.333	171	120	120.333	182.5	174	165.045		31.6616	11	9.54633		214	254.333	211	189	227.5	250	204	208.67
468	9.91	218	209	200	237.667	289	295	268.5	267	214	264	202.5	246.667	166	234	249.5	190.667	234.469		36.7577	16	9.18942		68	158	90	175.333	183.333	206.667	168	165	118	116	180	162	149.194		41.6885	12	12.0344		214	223	196	187	227	241.5		213.67
470	9.91	221	210.333	178.5	236	285	287.333	257	275.5	212	265	184	256	174.333	229.333	225.5	202.333	231.198		36.9417	16	9.23543		71	130	121	173	180	196.333	153.667	157	130	133	197.5	156	149.875		35.8041	12	10.3358		201.5	220.5	190.5	192.5	215	244	224	207.33
472	9.91	223.667	208.667	164	234	290.667	292.333	264	276	210.667	252.5	188.333	262	172	230.667	222.5	203	230.938	229.652	39.565	16	9.89126	10.0194	77	153	104.333	178.667	175.667	200	161.333	165	116	139	190	153	151.083	155.482	36.4684	12	10.5275	10.6227	192	226.333	192.5	174.5	213	238.67	215	207.67
474	9.91	219.5	226.333	194.5	235	279	292.333	265.333	272.5	204		190	255.667	161.333	234.667	234	191.5	230.378		37.7188	15	9.73894		76		98	149.333	179	206.5	194.667	144	130.5	134.5	188	159	150.864		40.4748	11	12.2036		200	233	204	197.5	219	239	226	191.5
476	9.91	216.5	195.5	171	172	281.667	288.667	273.667	270.5	205.333	286	193	253	174	231	229.5	204.333	227.854		42.615	16	10.6537				80.5	162.5	150	199.667	155.667	166.5	146	132.5	175	160	152.833		31.1352	10	9.84582		164.5	238	199.5	187	217	252.67	202	196
478	9.91	203	205.5	173.667	227	277.667	290	260.667	258.5	199.667	285	191.667	264	170	227	234	203.667	229.437		39.1752	16	9.7938				119	191.333	185.333	200.333	188.333	174	145	126	175		167.148		29.7411	9	9.91369		204	236.5	186.5	188.5	213	249	215	205
480	9.91	212.5	218.333	176	228	273.333	284.333	276.667	263	201.667	285.5	191	266.5	166	225	236	195.667	231.219	229.409	39.5873	16	9.89683	9.56581		165	86.3333	167.333	148.5	203	176.667	149.667		123	183.5		155.889	151.822	34.714	9	11.5713	11.6505	226.667	227.5	184.5	192.5	201.33	243.5	204	211.67
482	9.91	206	222.333	185.333	236.667	267	278.667	249.667	270	199	282.667	183	274.333	164.333	211.333	209.5	204	227.74		38.2821	16	9.57053		79	159	102.667	161.5	156.667	192	164.333	171		141	194.5		152.167		36.4599	10	11.5296		219.667	226.5	199.5	193	194	244.33	205	202.67
484	9.91	211.333	216	175	244.667	268.5	277.667	250.667	262	195.333	291	184	265	173.667	222.5	225	198	228.771		37.8667	16	9.46668		79	158	123	159	160.333	204.667	171	137		122.5	194.5		150.9		37.0415	10	11.7135		214.667	235	205	198	185.33	236.33	200	206
486	9.91	205.667	211.333	197.5	255	277.667	274	254	264	204	269.5	171.667	269	165	232.667	228	199.5	229.906		37.3168	16	9.3292		77		140	166	158.667	206.333	152	153.333		97.5	178.5	154	148.333		37.2758	10	11.7877		231.667	216.333	194	191	205	235	204	216
488	9.92	214.5	204	208.5	251	278	277.667	257	271.333	199	271.333	202	266	167	219	233	192	231.958	230.44	35.6503	16	8.91257	8.95222	79	129	159.5	178	158.667	200	139	155.333	141	135.5	182	162	151.583	158.169	30.9104	12	8.92306	7.15271	223	219	187	212	169.5	216	196	207
490	9.91	222	205.5	202	250.667	272.667	271.667	257	259.5	207.667	268.333	206.5	264.667	163	221.333	232	191.5	231		33.4542	16	8.36356			178	154.5	171.333	157.667	201.667	141	164.667	140	134.5	190	171	164.03		21.2123	11	6.39574		223	216.333	193	206.5	177.5	237.5	232	206.33
492	9.91	187.667	175	205.5	256	277	277.333	255.333	266.5	194	263.667	202	260	168	243	232	194.5	228.594		38.1889	16	9.54723			147	148.5	168	155	191.333	133	165.333	143	132.5	188	176	158.879		20.4961	11	6.1798		214	219.667	200	193.5	172	227.67	168	205.67
494	9.92	214	212	204	254	262	288.667	264.5	262	203.5	255.667	193	260	154.333	239	224	192.667	230.208		35.9422	16	8.98554				131.333	164	160.333	186	139.667	170	143	124.5	188	175	158.183		22.4909	10	7.11226		206.333	208	214	199.5	185.67	226.5		216.33
496	9.92	223	161	197.5	256	274.333	285	274	223	188.333	278	195.667	257	173	226.667	227	195	227.156	231.187	39.8583	16	9.96458	8.90207		100	95	168.667	152	190.5	140.667	130	145	135.5	189	157	145.758	151.328	31.0033	11	9.34786	9.90889	161	210	206	207	190	245.5	181	214
498	9.91	229	196	193.5	248.667	266.333	265.667	265.667	282	209	264	198.333	252	154	228	234	207	230.823		35.4062	16	8.85155			151	107.333	169.333	158	207.5	151.667	164.333	168	125	198.5	153	159.424		28.4727	11	8.58485		205.667	224	172	196	187.33	245.5	187	221
500	9.91	219.5	208.5	205.5	239	272.667	278.333	271	300	204.5	265.5	203	259	179	229	233	191.667	234.948		35.7403	16	8.93508			135	110.333	173.5	156	213	159.333	111.5	100	137	193.5	154	149.379		35.3526	11	10.6592		204	230.333	189.5	193	190	222.33	189	216
502	9.91	224	214.5	202	241.667	273.333	279.667	262.5	266	205.333	240	195.333	259.667	177	223.5	247	197.667	231.823		31.4283	16	7.85706		92	159	112	171.5	156	220	151.667	164.333	102	118.5	195	167	150.75		38.2563	12	11.0436		218	249	175.5	202	169.5	221.67	195	215
504	9.91	216.667	213.333	204.5	243.333	263.667	286	260	270.5	201.333	245	202	257	173.333	222	243	197.667	231.208	230.818	31.7482	16	7.93706	8.05995	85	167	116.333	173.333	156.667	190	145.333	180		106	199	163	152.879	151.441	36.2946	11	10.9432	10.5602	208	225	189	189	195	223.67	194	215.33
506	9.92	211.667	218	186.5	245	267.667	285	262	273	197.333	210	197	258.333	177.667	232	242	213.333	229.781		33.1027	16	8.27567		78		122	184.333	164	181.5	141	186	127	121	193	161	150.803		36.1178	11	10.8899		198.5	227	195	192	171	251.67	194	214.67
508	9.92	232.333	215.667	205	236	288.5	276.667	260.667	272	202.667	249	194.667	255.667	183	250	246	194	235.115		32.5926	16	8.14815				111.333	185.5	166	182	145	167	130	143	174.5	161	156.533		23.7879	10	7.52239		199	222.5	201	191	186	257	192	216
510	9.91	220	212.667	198	245	273.333	247	269	258	200	250.667	176.5	256	175.333	222	232.5	198.667	227.167		31.5157	16	7.87893		59		117	179.5	162.667	193.333	150		123	125	188	158	145.55		40.7464	10	12.8852		206.5	227	201	187	196.33	242	208	210.33
512	9.91	223	218.667	178.5	235.667	270.667	269.667	273.667	266.5	206	253.667	185	249	174	238.667	227.5	204	229.635	229.417	33.408	16	8.352	8.38693	71		121.333	190.333	161.667	203.667	150	165.667	109	118.667	177	155	147.576	151.64	39.1195	11	11.795	11.1815	207.5	222.5	218	194	198.33	240.5		209
514	9.92	206	213.667	206.5	233.5	265.667	287	254	268	193.333	248.333	204	250.667	170	236	222.5	197.667	228.552		32.0793	16	8.01982		68	178	127.333	168.5	160.333	200.5	147.667	146.667	152	103	194	159	150.417		37.2529	12	10.754		204	221.5	144.5	180	185.33	245		204.67
516	9.92	211	201	199.5	211.667	259.667	291	263.5	265.667	207.5	242.667	190.333	250	172.667	232	224	201	226.448		32.7314	16	8.18286		68	175	102	165.333	160	222.333	150.333	182	152	139	197	154	155.583		40.6987	12	11.7487		192	220	168	181	163	241.5		205.33
518	9.91	222.5	214.333	206	227	259.333	292.333	259	263	193	299	199.333	254.5	178	227.5	242	191.667	233.031		35.9722	16	8.99304		63	149	110	170.667	160.667	197	161.333	185.667	149	153	183.5	153	152.986		36.1244	12	10.4282		202	232	172	185	181.67	243	194	203.33
520	9.91	216.5	222.333	205	235.333	261.667	288.333	266	256	202	289.5	203.667	245.667	176	228.333	221	195	232.021	230.503	33.3613	16	8.34031	9.03408		153	147.5	174.333	170	203	156.667	193	160	103	190		165.05	162.871	28.5847	10	9.03928	8.91453	206.667	224	179	182	168	234.33	199	205.67
522	9.91	204.667	197.333	199	251	261	280	273	247.333	203.5	282.5	194.333	258.667	159.333	226.667	220.5	192.667	228.219		37.159	16	9.28975			147	124	173	170.333	199.5	163	174.333	145	123.5	193	164	161.515		24.8042	11	7.47874		207.333	222.333	187.5	175	180	239.67	197	204.33
524	9.91	202.667	208.333	198	229	264	280.333	281.5	263.667	201	279	199.333	256.333	176.333	223.333	240.5	193.333	231.042		35.5476	16	8.8869			172	101.667	163	167.667	211.5	138.333	180			182	163	164.352		30.5344	9	10.1781		205.333	228.333	203	176	189	239.33	196	198
526	9.91	210.333	219.333	205	252	269.5	282	278.667	266.667	172	278	201.333	255.667	171.667	220	223.5	186	230.729		38.4775	16	9.61938			147	121.333	177.5	158	199	145.333	152		128	208.5	169	160.567		28.3402	10	8.96196		237.333	227.667	201.5	215.5	171.5	232.33	197	199
528	9.91	204	210.333	195.5	236.5	266	261	266.667	270	193.5	283.5	195	262.5	173.333	210	234	188.667	228.156	229.854	35.827	16	8.95676	9.19358		151	116	177.333	172	197	149.333	168.5		105	192		158.685	155.092	31.7213	9	10.5738	12.2003	200	219.333	193.5	196	171	240	193	203.33
530	9.91	208.667	209	201.5	234	266	287	261.667	260	192	277.5	197.333	257	169.333	220.667	228	183.667	228.333		36.0947	16	9.02367		76	160	103	179.667	169.667	210	181.5	152.333	106	114.333	209.5		151.091		45.1496	11	13.6131		216	219.333	192	191.5	171.5	229	190	209.67
532	9.91	214.333	207.333	197.5	238	281.5	294	269.333	257	183.5	265.5	186	258	176.333	221.333	246.5	196	230.76		37.7894	16	9.44734		67	152	130.333	168.333	167	207.333	206.667	169	147.5	123.333	170		155.318		39.4593	11	11.8974		198	225.333	194	203.5	167	231.67	189	201.67
534	9.91	207	215.333	200.5	243.667	274.5	283.333	279.667	247	175.5	266	208	278	171.333	227.333	240	197.5	232.167		37.3862	16	9.34654		58	153	125.333	177	170.667	211	183	174.5	148	119	188.5		155.273		42.1773	11	12.7169		199	216.667	204.5	210.5	170.5	240.67	194	206
536	9.91	212	215	192	236	251	273	265.667	274.333	184.333	263.5	206.667	242	166	221	249	201.5	228.312	227.786	33.4239	16	8.35598	8.6049	69	139	138	172	170	204	159	174	176	208	180	179	164	162.773	36.5712	12	10.5572	9.24757	217	224.333	198.5	210	204.33	240	186	208
538	9.91	220.333	197.667	197	240.333	235.333	315	254	277.333	191	262	207.333	262.667	179.333	231.667	242.5	191.5	231.562		37.1481	16	9.28704			196.5	120.333	170.5	174.333	208.333	145	166.333	160	93.5	184.5	176	163.212		33.1476	11	9.99437			221.333	188.5	211.5	187	231.33	184	202.33
540	9.91	205	201	199	231	205.333	298.333	252.5	266	198	252	201.667	260	171.667	229.333	241	192.667	225.281		33.9418	16	8.48544			132	150.333	178.667	175.333	192.333	137.667	165.333	155	100.5	179.5	175	158.333		26.7836	11	8.07556			250.5	197.5	208	198.67	235.5	186	202.33
542	9.91	201	198.333	206.5	241	221.333	283.667	272.667	270	199.333	210	198	263.667	174.667	233.333	245	197.333	225.99		33.1645	16	8.29112			169	133.333	180.667	177.667	214	160.333	167.5	161	107	186.5	164	165.545		27.7375	11	8.36316			219	202	199	169	227.67	184	192.67
544	9.91	207	199.333	151.5	241.667	210.333	294.667	263	266.667	197.333	303.5	197.333	262	168.333	233.667	238	198.667	227.062	225.599	43.2467	16	10.8117	9.35719		183	148	186	178	201	163.333	142.333	155	151	188.5	164	169.106	166.848	19.2337	11	5.79918	8.01429		220	180	192	180.5	218.67	179	180.67
546	9.91	207	206.667	198	238.5	204.667	284.667	255	262	200.333	295.5	199	263.667	164.667	234.667	241.5	188.333	227.76		37.2309	16	9.30771			167	136.5	182.667	184.333	204.667	198.667	168		119	182	159	170.183		26.6466	10	8.42639			219	159	200	179.5	223	183	198.67
548	9.91	217.5	216.333	190.5	231	208.333	276.333	255.333	259.333	196	292	196	238.667	172	229.333	229	194.667	225.146		33.1569	16	8.28923				115	183.333	170	199	173	161.5		138	188.5	151	164.37		26.3795	9	8.79318		179	227	182	205	118	221	171	208
550	9.89	193.333	205	204	227	207.667	281.333	253.667	261.333	184	287.5	189.667	244.333	161	233	229	197	222.427		36.0806	16	9.02014				115	188.667	175.667	196	148	197.5	156	124	175.5	161	163.733		28.5819	10	9.0384		194	225	187	196	177	224	180	205
552	9.88	193.333	197.333	205	227.5	212.333	280	251	260.667	188.667	282.5	186.333	242	186.5	222	242	197.333	223.406	222.076	32.8872	16	8.22181	8.12615			129	190	171.667	198.5	152.667		143	139	177	162	162.537	162.088	23.7124	9	7.90412	9.89132	200	229.5	186	183	177.33	221	175	200
554	9.88	191	206.333	199.5	221.667	219	259.5	248.667	265	185.333	287.5	204	232.333	173.5	249	227	194.333	222.729		32.2664	16	8.0666				118	189.667	181	198	150.667	170	128	133	187	156	161.133		28.287	10	8.94513		186	225	200	192	178.33	216	174	195
556	9.88	194	208.5	197.5	226	184	265	247.333	260.667	196.5	282.5	197.333	229.667	166.5	229	247.5	193	220.312		33.2316	16	8.30789				93	180	169.5	195	188.667	202	129	160.667	188	160	166.583		33.503	10	10.5946		193	225.5	182	187	190.67	210	174	196
558	9.88	189.5	205.5	200.5	231	210.5	260.5	242	258	193	282	202	235.667	161	239	239.5	200	221.854		31.6332	16	7.90831				125.333	178	165.5	209	196.667	173	129	82	180.5	142	158.1		38.3313	10	12.1214		189	222	200.5	181	182.67	227.33	205	199
560	9.89	195.667	210.5	193.5	240.5	241	267	257.333	262.667	185	282	192.5	245	161.667	240.667	237.5	198.667	225.698	221.726	34.8244	16	8.70611	9.76994		132	48	176	168	200	217	184	138.667	129	213	146	159.242	157.987	48.4642	11	14.6125	14.5584	202	232	182.5	184	171.5	216.67	192	197
562	9.9	198.333	209	201	233.667	185.5	275	250.667	252	191	270	189	247	178.333	235.667	256	195	222.948		32.7744	16	8.1936			160	54	177	162	229	228	187	137	132.5	190	142	163.5		49.0077	11	14.7764		185	216	177.5	182.5	212	229.67	194	204
564	9.89	200	200		229.333	111	267	240.667	261	204	274	216	252	176	232		193	218.286		43.0251	14	11.4989		96	165	106	176	166	230		183.667	137.5	119.5	163	146	153.515		38.3119	11	11.5515			223.333	201	184.5	123	189	193	194
566	9.89	196	161		232.333	135	259.5	243	257	213	246	242.333	251.5	195	228			219.974		38.5112	13	10.6811		94		90	175.333	166	211		177.5	176				155.69		45.7536	7	17.2932			214.5	183.5	180	117	175		189.5
568	9.9	194	178.333	176	225	134	253	255	265	202	257	181	260.333	180	228			213.476	207.656	41.1536	14	10.9988	9.90818	92		67	196	162	188	150	179	170		184		154.222	159.365	44.991	9	14.997	18.3053		202	194	195	166.5	214		199.5
570	9.9		172	139	234	206	255		254	199	245	166	265	178	211	224	183	209.357		38.5199	14	10.2949		75		75	201	168.5	201	214	186			185		163.188		56.0866	8	19.8296		193	218.5	209	196	175.5	227.5	185
572	9.89		176	151.5	226	191	245	240	225.5	180.667	215	158	234	161	229.333	219	192	202.933		31.7992	15	8.21052		70		102	212	169	207	173			141	207		160.125		52.368	8	18.5149		180	199	208	188.5	166	204	177	197
574	9.91		169.667	128	216	190.5	227.667	270.333	223.5	167.333	257.5	163	246	195	219.333	221	178	204.856		39.2277	15	10.1285		71.5		100	220	201.5	190	239	102		133.333	182		159.926		59.6391	9	19.8797		177	190.5	217	186	159.5	203.5	168	192
576	9.95	170.667	148	139	215.5	167	222.667	240.333	214.333	147.333	271	132	240.5	167	187.667	196	171.333	189.396	177.648	41.0848	16	10.2712	10.3694	66		107.667	161	171.5	217	252	169		139	185		163.13	158.27	55.3171	9	18.439	15.9571	145	202	184.5	169.5	164	206.5	157	188
578	10.08	179.333	130	159.5	229.5	157.5	217	224.667	177.333	143.333	260	115.333	220.333	138	181.667	178	182	180.844		40.4679	16	10.117		70.5	166	92.6667	190.667	160.667	224	195	188	171	231	205	156	170.875		48.0622	12	13.8744		104	191	186.5	168.5	163.5	168.67	136	187
580	10.41	185.667	138.333	127.5	227.333	222	200.333	219.667	163	138	231	116	222	136.333	169	197.5	172.333	179.125		39.5056	16	9.87639		74	122	108.667	167	155.667		290	171	138.5	69	193	165	150.348		61.1527	11	18.4382		192	174	190	136	139	182	128
582	10.79	177	149.667	88.3333	205	137	186.667	201	136	120.667	247	84.5	213.667	128.667	165	181	158.5	161.229		44.8526	16	11.2131		60	159	107.333	179.333	153.333	197		183	142.5	98	190.5	166	148.727		43.3701	11	13.0766		96	212.5	174.5	148	138.5	183	124
584	11.28	175.5	136.5	92	174.5	161	193.5	164	149	122	215.667	94	204.5	127	164.333	182.5	179.5	158.469	146.831	36.2609	16	9.06522	9.45815	181.5	158	101	192.333	151	194.5		217	130		172	190	168.733	170.311	34.471	10	10.9007	11.487	81	212	158	104	172	169.5	112
586	11.8	173.333	118.5	102	178	137.333	188	168.5	132	123	221.333	102	166	115	158	162.5	155	150.031		33.4096	16	8.35241		174.5	150	176.333	192.5	149.667	169		201		137	169		168.778		20.6719	9	6.89062		103	142.5	146.5	109	193	190	105
588	12.41	178.333	93	191	174.667	141	201	164.5	92.5	129	184	32	191.5	99	168	117	111	141.719		47.7638	16	11.9409		144	151	151.5	182.667	138.667	182	296.5	158.5			178	168	175.083		45.4723	10	14.3796		89	141	151.5	113	127.5	178.33	108
590	13.05	175	116	129.5	162	139.5	147.333	151	78	166.667	141.5	77	197.667	104.5	151	103	154	137.104		33.8961	16	8.47402		263	133	108	170.667	146.333	196	201.5			141	170	157	168.65		43.5668	10	13.777		246	148.333	138	117	150.33	158	100
592	13.73	179.667		63.5	148	149	121.667	145.5	96.5	161.667	144.5	64	174.667	100.5	167	106	158	132.011	131.923	37.899	15	9.78548	8.59115		157	212	173.667	156.333	205	213	170			154	153	177.111	167.672	25.7321	9	8.57735	10.3402	69	136	138.5	108	157.33	152	104
594	14.45	182.667	53	65	122		144.333	115.667	84.5	159	151.5	68.3333	178	88.5	165.333	115.5	133	121.756		42.3028	15	10.9225			171	215	171.333	140.5	173	201		104		152	168	166.204		32.4467	9	10.8156		80	134.333	143	124	157.67	172.67	103
596	15.16	175	144	165	113	123.667	144.667	130.667	139	167	139	73.5	170.667	88	169	120	123.5	136.604		29.5489	16	7.38724			133	139	165.667	140.667	236	184	190	118	154	171.5	157	162.621		32.701	11	9.85973		106	146	130.5	149.5	138.67	203	134
598	15.82	174.667	103.5	114	148	138	187.667	148.5	131.5	155.333	129		130	98	147.667	132	122	137.322		24.281	15	6.26934			149	118	166	145.5		233	186	114	216	164	156	164.75		38.2893	10	12.1081		85	127.333	128	134.5	131	171	95
600	16.45	180.333	118			134.5	162.667	159	70.5	140	156.5		167	129	155	139	115	140.5	133.897	28.6008	13	7.93243	8.11175		161	199	154.333	176.667	211.333	216	197	134	216	169	168	182.03	161.387	27.5505	11	8.3068	10.8924		132	121	119.5	117.5	149	91
602	17.05	175.333	68		92	119.333	157	162	79.5	109.5	152.5	98	179.333	122.333	137	126	106	125.589		34.3847	15	8.8781				68	159	161.333	169	210.5	120		129.5	165	151	148.148		39.4811	9	13.1604			111	144	141	148.33	160.5	94
604	17.59	154.5	67		127	127	182.333	143	102	156.667	144	107	150.667	111.667	122.5	129	138	130.822		27.5026	15	7.10113				123	162.667	129	175	200	205	133		158	151	159.63		29.5801	9	9.86005		134	112.5	193	132	145	168	98
606	18.07	156.5	79		148	150	180.667	140.5	85	124.667	189	160.5	157	93.6667	153.667	113	149	138.678		33.0573	15	8.53535				89	162	123.5	180.667	187	174.5	121	201	163		155.741		36.7276	9	12.2425		163	120	121	131	138.33	158.5	101
608	18.46	158	99			133.5	172	150	100.5	141.667	186.667	56	157	102.333	129.5	113		130.705	135.03	35.8143	13	9.93309	10.4049			115	159.667	183.333	185.5	172	171	134	172	164		161.833	153.046	23.1586	9	7.71952	9.02432	87	117	118.5	135	145	162.5	96
610	18.85	170.5	63		109	157	176	177.5	103	120	195.333		131	90	204	117.5		139.526		43.6106	13	12.0954				112	157.333	140.333	174	176	169	98	165.5	164		150.685		28.1519	9	9.38397		94	117	67	148.5	131.33	152.5	101
612	19.14	160.5	87		128.5	165	169.333	179.5	129.5	141.333	145.5	66	132	99	156	138		135.512		32.5204	14	8.69144			156	114	151.333	139	206.5	163	168	121		140	149	150.783		25.9827	10	8.21644			119	61	130.5	141	155.5	111
614	19.44	242	89	129	107.5	145	177.333	140.5	153	105	151.5	61	115	115	162.333	122.5		134.378		42.2149	15	10.8999			153	100	157.333	136.5	200.5	185	180.5	97.5		135.5	143	148.883		34.0809	10	10.7773			114.5		124.5	189	145.33	105	112.5
616	19.7	87	89	85.5	113.5	149	176.333	142.5	88	102	140	77.5	133	51.3333	184.5	132		116.744	120.419	38.1602	15	9.85292	9.48826		150	107	151.333	152.667	221	186	178	93	221	144	145	159	153.175	40.5449	11	12.2247	11.13		116	41	126.5	139.5	161	86	103
618	19.85	136.5	74.5	102	94	159	171.667	156.5	100	91.3333	145	127	128.333	75.6667	162	146		124.633		32.6385	15	8.42724			134	90	147.667	133.667	193	193	141	102	122	178		143.433		35.509	10	11.2289			117	125	180	165.5	146.33	71	100.5
620	20.11	161.667	61	90	104	187.5	161.333	177	102	113	144	71	80.5	95	157.667	116.5		121.478		40.3735	15	10.4244			151	91	162	125.667	175.667	187	177.333		98	152	188	150.767		35.1807	10	11.1251			139	157.5	138.5	137.5	151.5
622	20.27	158.333	87	73	81.6667	179	169.333	134	132	98.6667	129	70	104.5	88	154.333	123.5		118.822		35.8192	15	9.24849			163	181.5	165.667	132.5	182.5	220.333	142		108	138.5	161	159.5		31.4373	10	9.94134			106.5	176.5	135.5	155.33	155	99
624	20.4	158	75		86.5	165	177	173	96.5	86	142	81.5	158.333	88	151.667	141		127.107	124.074	38.808	14	10.3719	10.3146		148	93	165.667	132.667	184	205	133			156.5	159	152.981	163.547	32.2338	9	10.7446	10.9571		105	101.5	139.5	145.67	137.33	120
626	20.54	143.333	89	115	93.5	175.333	165	166.667	83	93		87	91.5	67.5	170.5	132		119.452		38.1725	14	10.202		214	126	103	171	141.667	184	227.667	161.5	148		169.5		164.633		37.9396	10	11.9976			104	107.5	153.5	147	167	123
628	20.68	148	65	198	143.5	206.667	170	155.5	89.5	94	159		102	67	146.667	120		133.202		44.9339	14	12.0091		216	133	91	156.333	134.667	180.667	219.667		121	174	151.5	168	158.712		38.8632	11	11.7177			108	102	181	146.33	146	115
630	20.81	115	76	89.5	92.5	176	165.667	147.667	102.5	89.5	132	85	124.333	69	151.333	132		116.533		33.5997	15	8.67541		206	146	176	158.333	156.667	200	228	209.333	137	218	155	144	177.861		32.4534	12	9.36848			134	159		143	160	109	139
632	20.95	137.5	114.5	93	45	177.667	158.667	166	107	75	136	74	143.333	56.5	146	133.5		117.578	124.749	41.0052	15	10.5875	10.1101	137	263	184.5	164.5	176	217	209	174	146		164.5	144	179.955	162.921	37.3533	11	11.2625	10.3854	201	133	148		138.33	155.33	101	59
634	21.06	110.667	98	105.5	73.5	194	162	182	109	91.5	156	99.5	126	118	153.667	147		128.422		35.371	15	9.13276				108	186	131.333	194	216.333	189.333	126		171.5	150	163.611		36.5078	9	12.1693		126	132.667		136.5	144.33	157	112	96
636	21.17	138.667	113	101	83	189.5	150	195.5	125	73.3333	197	90	116.667	81.3333	145.667	149		129.911		41.5093	15	10.7176			177	137	174.667	152.5	198	179.333	161.5	131		167.5	149	162.75		20.6882	10	6.54218		167	135.667		148.5	143.5	159.33	121	133
638	21.26	121.5	84		92	173	148	163.667	113.5	96.3333	206	80	136	100.667	108.5	100		123.083		37.4262	14	10.0026			150	89	165.667	147.333	185	188.667	159	131	79	159		145.367		36.5802	10	11.5677		207.5	144	162	121	181.67	151.67	117	110
640	21.33	117.5	144	104	100	164	142.333	187.667	95.5	111.333	136		139	84.5	120	104	93	122.856	129.011	28.8681	15	7.4537	8.81291		153	103	162.333	129.333	218.333	190	175.5	134	252	152		166.95	160.598	44.1058	10	13.9475	14.4359	265	156.667	85	111.5	174	153.67	110	122
642	21.41	116.5		128	97	169	170.333	152.667	103.5	92.6667	138.5		135.5	105	149.667	120	151	130.667		25.8426	14	6.90671			139	79	157.333	126	193.5	190.667	188	124.5	253	165		161.6		48.213	10	15.2463		255	142	41	152.5	145.33	163.33	106	103
644	21.48	183		114.5	119.5	176	171	167	108.5	98.6667	223	60	106	87	129.333	121.5	116	132.067		43.0516	15	11.1159			145	81.5	165	139	211.333	218.667	175	107	171.333	170.5		158.433		42.398	10	13.4074		242	149.333	65	115	158.67	168	105
646	21.55	194	74	108.5	120	188.333	167.667	144	98	142.667	136.5	72	139	86	130.667	155.5		130.456		37.8598	15	9.77535			171.5	81.5	156	133.333	207.333	229.667	166.667	114.667		138		155.407		45.4275	9	15.1425		267	150.333	65	73.5	146.33	168.67
648	21.62	133.5	87.5	62.5	89.6667	180.667	175.333	145	122	157	127	65	103	105	151.333	157.5		124.133	128.45	37.7254	15	9.74065	11.1318	293	145.5	90.5	156	139	188	226.667	153	93.5		125.5		161.067	169.199	61.5224	10	19.4551	19.1172	253	131	72.5		149	153.33
650	21.69	114	99	74.5	70	194	174.333	202	118	106.5	143	72	96	71	161	164.5		123.989		45.9955	15	11.876		325	173.5	82	171	140	185.5	222.667	137	105		125		166.667		69.0605	10	21.8388		247	142.5	60	134.5	157	178.33	154
652	21.76	124	116.5	68.5	79.5	201	182.667	164	111	118	138	62	105.5	86.5	155.333	152	113	123.594		39.971	16	9.99274		297	136	78	172.5	146	202	199.667	141.5		267	161.5		180.117		64.5544	10	20.4139		262	133	86.5	94.5	174.33	166.67	142
654	21.81	109.333	85	80.5	85	239	177	130.5	210	118	137.5	113	163	87	232	158.5	148	142.083		51.6714	16	12.9178			144.5	87.5	168	146	201.667	173.333	162		249	188.5		168.944		44.2826	9	14.7609			119	72.5	79.5	160.5	150.33	108
656	21.87	93	120.5		95	211	169	142	146.667	102.5	150.5	101	109	97	166	163	112	131.878	126.616	35.2457	15	9.1004	9.46885	297	175.5	64.5	168.667	123.5	204.667	180.667	250		160.667	176		180.117	171.265	63.4812	10	20.0745	16.4235	241	149	85	85.5	162.5	158.67	116	153
658	21.91	94	96		121	175	166.333	157	154.667	84.5	132.5	84.5	131	86.5	143	171	148.5	129.7		33.2162	15	8.57639		266	152	145	169	131.333	182	215.333	216	123	233	153.5		180.561		46.0431	11	13.8825		256	125.5	77	120	179	164	120	121
660	21.95	99	80.5		103	187.333	163.333	137	121.5	74	139	86	148	84.5	156.667	150.5	118.5	123.256		34.6289	15	8.94115		219	145.5	86.5	167.5	125.333	218.333	207.333	179	123		182.5		165.4		44.646	10	14.1183		253	133.5	99	116.5	159.5	150	114	117
662	22	96.3333	99		74	186.333	162.333	129	165.333		154	54.5	69.5	81	144	158.5	129	121.631		42.1216	14	11.2575		231	143	76	178.5	152	197.333	205	208	132	67			158.983		55.7152	10	17.6187		236	170.667	143	115.5	153.5	161.67	110	134
664	22.03	100.667	115		114	191	160.333	137	142	91	154	116.667	84	175.5	143.667	170	118.5	134.222	133.722	31.9466	15	8.24858	9.48895		168	117	175	131.5	200.5	204.5	209.5		46	160		156.889	166.305	52.3568	9	17.4523	14.1809	230	162.667	90	60	163.5	162	120
666	22.06	88.3333	89.5		106	189.333	161.333	141.5	125.333	79	177	66	104	81	143	166	127	122.956		39.0249	15	10.0762			163	105	177.5	128.5	194	215.667	178.5			139		162.646		36.478	8	12.8969		238	178.5	81	145.5	165.5	158	128
668	22.08	111.667	105		90	195	174.667	141	146.333	99	137.5	71.5	199		146.333	169	146	138		38.747	14	10.3556			198.5	96	167.5	130.5	221	198.333	217.5		248	132		178.815		50.4275	9	16.8092		255	152.667	72.5	101	185	157.67
670	22.11	107	107		85.6667	200.667	180.333	137	120	114	145.5	95	183.5	129.5	140	176.5	174	139.711		35.9236	15	9.27544			176.5	154	191.667	126	189	194.333	195.333		126	149		166.87		28.6955	9	9.56515		237	149	68.5	73	197.33	158.33
672	22.14	100	110		110	189.667	167.667	133.5	138.333	96	183.5	108	72.5	155	140.333	178	155	135.833	138.994	35.5763	15	9.18577	9.44921		136	149.5	189.667	133	207	190.667	173		192	188		173.204	165.446	27.048	9	9.01601	11.999		135.5	88.5	83	168	172.67	110
674	22.17	117.667	109		134.5	180	176	162.5	141	178.5	152.5	130	166.333	116.333	139.333	208.5	172	152.278		28.4616	15	7.34875			161	108.5	209	174	184	191.667	183.5		202	144		173.074		31.3506	9	10.4502		224	147.667	122.5	79	195.67	178	111	119.5
676	22.18	103	106.5		102.333	189.333	181	150.5	159	186	138	35	103.5	84	137.333	136	170	132.1		43.1743	15	11.1476			150.5	105.5	194	109.5	171	181.667	206.333		190	153		162.389		36.0583	9	12.0194		236	162.667	93	65	178.67	184	123	142.5
678	22.21	112.667	103.5		136	194.333	196.333	124.5	146.333	153	137	84	79	76	152.333	164.5	177	135.767		39.1744	15	10.1148			153.5	44	202	139	186	186.667	195.5	83	186.5	155		153.117		52.2101	10	16.5103		221	151.667	57.5	81	178.33	176	101	128
680	22.22	122.667	105		118	191.333	196	145	185	148.667	126	33	187	77	147	174	163	141.244	136.727	45.8565	15	11.8401	10.7841		227	233	174	150.333	201	211.333	230.5	81	196.5	175		187.967	164.471	46.3929	10	14.6707	17.8954	239	168.667	57.5	87	199.67	156.67	104
682	22.24	122.333	130		124	188.667	189.333	126.5	189.333	138	130.5	37	161	82.5	122.5	169	175	139.044		42.1692	15	10.888			147	23	159	163.667	143	192.667	228.667	102	251	182.5		159.25		64.2645	10	20.3222		234	139.5	70.5	110	159.5	144	103
684	22.27	121.333	99.5	106	119	171.5	178.667		161.667	184	140.5	60	85	174.5	126.5	170.5		135.619		39.1622	14	10.4665			138.5	49	168	154.333	167	190.333	239	86.5		152		149.407		55.3917	9	18.4639		242	146.667	100	95.5	125	161	107
686	22.28	106	105	110		197.333	182.333	111	161.333	125.5	160	77	90	81.5	123.5	172.5	162	131		38.5036	15	9.94158			150	40	182	151	212.667	196.5	222.333	135.333		161.5		161.259		54.3747	9	18.1249		241	151	96	117.5	219.67	112.33	131	121
688	22.3	114.667	117	112.5	112	189	191	115	197.5	142.667	161.5	100	125.5	118	171.5	181.5	148.5	143.615	137.242	33.6508	16	8.41269	9.70456		142.5	51	202.667	154.667	205.333	210	243	135	127.5	178		164.967	167.454	55.014	10	17.3969	12.7492	238	154	79	95.5	146	145.33	108	126
690	22.31	127.667	122.5	105	144	201.667	185	120	179.333	98.3333	175	85.5	104	77	142.333	176	141	136.521		38.1046	16	9.52614			165.5	128	202	160	214	178.667	189.5	130	135	185.5		168.817		30.461	10	9.63262		230.5	156.333	57	70	200	153.67	112	157
692	22.32	131.5	112.5	103	131.5	201.333	196.667	82.5	159.667	113	169	109.5	81.5	92	131.667	181.5	152.5	134.333		38.8127	16	9.70316			156.5	63	200	154.5	221.667	189.333	220.333	131	139.333	173.5		164.917		47.7999	10	15.1156		255	172.333	69	104.5	176.67	154.67	116	141
694	22.33	117.667	121	96	110	199.667	204.333	57	163.667	109.333	164.5	72.5	104	155.667	126.667	201	149	134.5		44.7049	16	11.1762			144.5	123.5	191.5	164.333	199	189.333	201	177	134.5	186.5		171.117		27.9914	10	8.85166		238	151.333	88	114	150	164	110	124
696	22.34	136.5	132.5	94	125	200	203	106	179	103.333	174.5	85.5	161	86.5	118.667	213.5	143.5	141.406	143.167	42.6628	16	10.6657	10.1962		146	113.5	188	157.333	202	183.333	209	133.5	149	165.5	164	164.652	164.686	29.1381	11	8.78548	9.6685	246	143	99	77	156	159.33	118
698	22.34	111.5	149.5	94	172	207.667	206.333	110	174.333	114	173.5	98.5	161.333	117.333	122	197.5	152	147.594		38.6792	16	9.66979			144.5	133	179.333	156	209.667	184.333	193.667	139.5	124	161	146	161		27.3013	11	8.23165		258	135	93.5	75	194	174.33	143
700	22.34	104.5	151.5	123	113	206.333	206.333	118	173	101	155.5	88.5	174	120	104.667	194.5	137.5	141.958		39.0869	16	9.77173			181.5	127	190.667	168.333	217	183.333	198	104	172	154.5	147	167.576		32.629	11	9.83802		233	132	78.5	70	185.5	168	123
702	22.36	130.5	157	122.5	157.5	201.333	199.667		189	98	148.5	102.5	93.5	91	93.6667	197.5	143.5	141.711		41.3537	15	10.6775			159.5	64	189.333	141.333	207.5	183.667	189.333	187	177	178	144	165.515		39.1987	11	11.8188		248.5	129.5	80	138.5	137	165	115
704	22.36	129	110.5	120	108.333	191	190.333	145	171.333	95	154.5	104	140	92	125	184.5	131	136.969	143.237	33.176	16	8.29401	9.30218	190	142	18	213.333	158.667	208.5	195.333	189.667	168	200.5	208	161	171.083	167.858	53.3003	12	15.3865	14.6366	212.5	141	156.5	97.5	156.5	164.67	126
706	22.36	122	103.5	102.5	97	188.5	204.667	137	147.5	126	177	134	134.5	183	107.333	194	194	147.031		37.5048	16	9.37619		202	141.5	55	188	146	215	189.667	225	139	228	195.5	147	172.639		49.3768	12	14.2538		232.5	154	90.5	88	203.33	178	124
708	22.37	139.5	129	125	157.667	208.333	199	112	180.5	137.333	163	98.6667	124	97	103.667	197.5	105	142.323		37.725	16	9.43125		119	156	61	187.667	157.333	210	189	189	128	264	173	124	163.167		51.9066	12	14.9841		242	181	116	105.5	148.5	148	112	115
710	22.37	150	122	94	128.667	194	201	102.5	190.667	114.667	196.5	156.5	105	117.5	103	203.5	166.5	146.625		40.429	16	10.1073		103	163.5	57	199.333	168	207	189.667	226.5	168.5	202.5	160.5	129	164.542		48.2276	12	13.9221		225	155.333	121	99	168	151	122	116
712	22.39	99.5	138.5		95.5	194.333	210.667	116.5	183.333	128	155	152.5	74.5	136	114.5	205	153.5	143.822	145.764	41.117	15	10.6164	10.5375	67	148.5	54	186.333	156.667	201	184.667	205.333	31	145	200	159	144.875	159.218	60.8935	12	17.5784	16.0922	234	150.667	123	104	211.33	153.67	114	112
714	22.39	142	126.5	110	67	199.333	210.667	131	207.5	110	171	128.5	102	103	120.5	204.5	158	143.219		44.024	16	11.006		70	165.5	94	209.667	145	210	183	232.5	184	191.5	192.5		170.697		49.8288	11	15.024		245	147	119	131	164	202	118	141
716	22.39	110	112	122		194.333	210.667	132	197.667	112	170.5	151	97	111.5	116	204	142.5	145.544		39.6925	15	10.2486		63	151	112	197.667	132	204	204.5	224.333	101.5	192.5	174		159.682		51.6964	11	15.5871		227	168	135	142	202.33	171.67		111
718	22.4	147.667	132	104	96	229	206	124.5	186	138	182.5	127.333	95	129.5	137	205	168	150.469		41.1165	16	10.2791			151	63	195.667	165	210.667	175	193.333	78	185.5	199		161.617		51.1636	10	16.1794		238.5	173	103	113	197.33	174.67	144	110
720	22.4	129.667	108	90	163	232.5	208.667	132	178	101.667	191	122.333	101	102	127.333	202.5	176.5	147.885	149.83	45.2333	16	11.3083	10.9033	59	174	109	196.667	145	199	187	195.667	93.3333	200	180	160	158.222	158.531	47.1902	12	13.6226	12.9897	211	182.333	76.5	94	191.33	156.33	121
722	22.4	136	123.5	104	124	204.5	206.333	139	185	101.667	194	105.5	152.333	97.5	123.333	199.5	148.5	146.542		39.2991	16	9.82477		48	164	167	208	140.5	194.333	186.333	204.333	97.6667	184.5	196.5	143	161.181		47.8835	12	13.8228		215	173.667	108	150	205	155	126	120.33
724	22.39	98.6667	119	96	96	225	217	153	196	103.5	196	120.667	162	117.5	108	203.5	144.5	147.271		46.5785	16	11.6446		62	157.5	127.5	209	181.333	186.667	188	164.5	123.5	192	162.5	146	158.375		39.96	12	11.5354		219.5	171.667	88	104	189.67	165	140	112
726	22.4	141	132	98.5		226.5	217.667	130	193.333	122	201	138	158	117	113.667	209	166.667	157.622		41.9655	15	10.8355		53	157.5	147	200	170	198.333	197.333	201.667	110.333	176.5	122.5	142	156.347		44.9573	12	12.9781		265	157	102	132	180.67	153.67	113	125.33
728	22.4	121	124.5	119		210.667	214	150	200	129.5	195	172.667	134	144.5	119.667	196	166.667	159.811	158.638	35.7011	15	9.21799	10.1212	87.5	155.5	162	208	149	209.333	202	237.5	109	220	58		163.439	172.413	58.6382	11	17.6801	13.5002	243	182.667	92.5	129	186.67	164.33	108	153
730	22.4	126	133	163		194.667	222.667		191	116	201	131.667	146.333	115	113.667	200	183.667	159.833		38.1515	14	10.1964		91	144.5	136	201.5	182	197.333	237.333	227	109	255	135		174.152		54.4929	11	16.4302		231	180.667	90.5		186.33	160.67	125	120
732	22.41	115.5	150	126		199	212.333	151	187.667	105.5	207	128.333	157	112.5	113	217	158.667	156.033		39.6534	15	10.2385		145.5	144.5	129	200	181	192.5	199	199.333	137.5	209	186.5		174.894		29.574	11	8.91691		248	207	101	97	196.67	166.67	126	115
734	22.42	129.333	151.5	111	109	207.667	245.333	174	201	115.5	204	147.5	121.5	135	117	212	160.667	158.875		43.3271	16	10.8318		164	156.5	123.5	220.333	187.667	206.333	224	212	122	155	177.5		177.167		36.3957	11	10.9737		245	172.333	128	127	194.67	159.67	112	124
736	22.43	128.5	129.5	114.5	137	202	218.667	169	184.667	112	220	125.5	70	128	135	150	201	151.583	156.076	43.1337	16	10.7834	10.3576		130	105	206	180	200.667	189.667	210.667	121.5	160	188.5		169.2	172.348	37.9914	10	12.0139	14.7101	221	172.333		173	202	153.67	114	118
738	22.43	131.5	139	114	146	215.333	221	159	189	119.333	229	142.333	58.5	127	122	207	153	154.562		46.574	16	11.6435			161	96.5	215	166	196.667	202.333	202.667	147.667	224	177.5		178.933		38.0364	10	12.0282		224	172.667	179.5	135	207.5	163	127
740	22.43	148	139.5	121	125.5	199	231.333	152	210	119.333	215	135.667	90.5	121.5	161.667	194	163.5	157.969		40.9368	16	10.2342		98	151	94.6667	212.5	161	179	184	224.333	72.5	216.5	235		166.227		56.6334	11	17.0756		233.5	183.333	92.5	68.5	194.5	149	141
742	22.43	142.5	147	148	120	207.667	219	164	181.333	127	208	139.333	141	124.5	115.667	210.5	167.5	160.187		35.0773	16	8.76932		84	166	91	194	175.667	206	207.667	215.667	117.333	283	185		175.03		58.7799	11	17.7228			188	96	101	194	158.5	125
744	22.43	130.333	151	140	187	209.667	221.333	143.5	188.667	117	193	157.333	154	123	107	198	149.5	160.646	158.404	34.7557	16	8.68893	9.2474	71	170.5	79.3333	210.667	162	184	207.333	201.667	108	238	182.5		165	170.021	55.3907	11	16.7009	15.4108		168.333	108.5	132	195.5	158.33	135
746	22.43	120.667	139	120.5	144	223.333	223.667	147.5	194	120	201.5	143.667	113.5	127.5	107.333	189.5	193	156.792		40.4615	16	10.1154		65	142	86	205.667	180.333	167	197.333	173.667	118.667		199		153.467		49.1664	10	15.5478			178.667	83	126	201	179.5	121
748	22.43	137.5	145	136	134.5	204.333	227	158	218.667	120.333	183	152	103.5	153.667	110	183.5	191	159.875		37.6559	16	9.41398			143.5	82.6667	220	173	191	203.667	172	137	244	193		175.983		46.1312	10	14.588			174	165.5	98	242.33	175.33	121	114
750	22.45	150.333	151.5	111	137	196	222.333	145.5	165.5	133.667	190	134.333	106.5	138.5	120.667	199	199	156.302		35.0853	16	8.77133			133.5	98.3333	224	192	208	214	218	134	238	196.5		185.633		46.8219	10	14.8064		215	178	106.5	156	190	175	131	123
752	22.45	130	148	127		166.667	225.333	188.333	199.333	117	218.5	135.667	113.5	148	159.333	193	199	164.578	161.246	37.0921	15	9.57713	9.52036		172	114	224.667	170.333	211.333	208.5	226.333	135.5	229	191		188.267	189.04	39.8166	10	12.5911	16.7398	206	190.667	121	145	205.5	150.33	123	109
754	22.44	145	168	139.333	150.5	176.333	224	185	203.333	108.667	208.5	137.667	114	129.5	161	201	166	163.615		34.364	16	8.591		336	162.5	125.5	221.333	143.333	195	187.333	211.667	114.667	222.5	160.5		189.121		61.2264	11	18.4605		204	185.667	135		201	166	132
756	22.44	108.5	181	134.5	115.5	128	227.333	179.667	191	119	227.5	108	118	153	130.5	211	161.5	155.875		42.0989	16	10.5247		325	145.5	141	209.333	134	214.667	201.667	185	120	235	227		194.379		59.1343	11	17.8297		216	175	164	104	222.33	157.33	139	135
758	22.43	115.5	168	124.5	135.5	199.5	232	154.5	199	128	215.5	158	114	160	116.667	189	165	160.917		37.5543	16	9.38856		262	161.5	54	216.667	161	217.333	198.667	185	116.667	252	203.5		184.394		59.9582	11	18.0781		207	168.667	157	118	186	166.67	134	121
760	22.45	139.5	157.5	145	137	223	231	196.667	177.667	138.667	222	169.5	131	139	134.333	206	171.5	169.958	169.4	35.4389	16	8.85973	9.82664		151	85	216	185.667	219	194.667	173	102.333	190	188		170.467	172.147	45.0512	10	14.2464	14.0047	229	167.667	147	116.5	188.67	159.67	170
762	22.46	120.5	160.5	137	147	229.5	224	165	206.333	119.667	220	127.5	158	147	158	204	173	168.562		37.1918	16	9.29796		100	141	179.5	205.667	160.333	198	176.5	192	82	215.333	215		169.576		45.0879	11	13.5945		231.5	176	77	105	187.67	165.33	129
764	22.46	105.5	165.5	121.5	145	200.333	230.667	175	205.667	129	216.5	154.5	174.333	197.333	117	201.5	204	171.458		39.0111	16	9.75278		92	155.5	161.667	220.5	158.5	202.5	215.667	189.667	115	178.667	216		173.242		42.0418	11	12.6761		213.5	184	172.5	92	182.33	157.33		121.5
766	22.45	125.5	157	118		191	241.667	188	193.333	119.333	233	100.5	181	142.5	124.5	201	198	167.622		44.1368	15	11.3961		80	175.5	83.3333	203.667	157.5	228	210.5	183.333	197	232	177.5		175.303		51.413	11	15.5016		240	177.333	142		187	168.33	119	132
768	22.45	114.5	156.5	131	145	202.333	224.333	163.667	212.333	123.667	224	103	138	141.5	117.5	204	172	160.833	167.029	40.9863	16	10.2466	9.81303	102	138	123.333	215.5	150	225	212.333	170.5	150	170	198		168.606	172.665	40.3435	11	12.164	15.3591	218.5	171.667	108		175.67	192	121	133
770	22.45	115	159	142	209.5	212	235	177.5	192.333	136	228	127.333	109	169.667	121	201.5	169.5	169.021		41.21	16	10.3025		71.5		90.6667	210	163	231.333	194.333	171.667		181	163		164.056		52.2657	9	17.4219		209	179	114.5		177.67	177	130	122.5
772	22.46	125	159.5	126.333	165	225.333	231.5	157	199.667	121.333	225	141.667	163.5	159	111.667	208	161.5	167.562		39.2799	16	9.81996		79.5	261	95.5	218	196.333	237	175.333	196		182	187		182.767		56.7798	10	17.9553		218	176.667	132.5	101	185.5	150	130	106
774	22.46	142	160	122	150	228.5	231.5	174	192.667	126	224	143	148	148	172.5	202.5	166.5	170.698		35.5324	16	8.88309		87	175	109.5	193.5	207.5	225.667	195.667	183		171	204.5		175.233		43.9402	10	13.8951		220	179	168.5	103	216	160	161	142.5
776	22.45	127.5	162.5	133.5		208.667	230.5	162	200.333	137.5	228	139	142	155.333	137	206.5	204	171.622	167.083	37.0833	15	9.57486	9.76262	80	222	106	206	153	223.333	191	171	120	181	164		165.212	185.034	47.0917	11	14.1987	11.9036	210	182.667	162.5	114	178.33	136	149	139
778	22.45	129	168	131	150	208	233	190	198.333	151	209	145.333	145	143.5	108.667	201.5	207	169.896		36.6627	16	9.16568		181	199.5	135	204	164.5	219.667	194.333	192.333	133.5	216	204		185.803		29.694	11	8.95307		237.5	201.5	132	144.5	193.67	131.67	129	134
780	22.46	122.5	173	113	110.5	232.333	227	145.5	189	123	219	155.667	150.5	138.5	119.667	202	180.5	162.604		41.7378	16	10.4345		339	187.5	143.5	209.667	195.333	215.667	212.667	190.333	118	208	216		203.242		54.9658	11	16.5728		207.5	184	139.5	150	173.33	144.33	127	143.5
782	22.46	125.5	166.5	145	81.5	218.667	228	172.5	190	126.333	207.5	156	144	142.5	137.333	205	181	164.208		39.502	16	9.8755		180.5	156.5	163	213	178.333	208	207	218.333	140	174	206		185.879		26.1678	11	7.8899		196.5	208	136	124	172.33	149.33	134	129.5
784	22.46	125.5	171.5	128.667	117	214.333	243	177	186.5	127.333	223.5	150	133.5	143.5	123.5	213	183.5	166.333	170.01	40.9969	16	10.2492	9.503	148	166.5	146	215	185.667	211.333	211.667	240.5	140	180	218		187.515	182.532	34.1861	11	10.3075	11.3498	202.5	170.667	170	109.5	170.67	169.33	134	135
786	22.46	120	171.5	149.667	143.5	220.667	248.5	174	203.333	128	207.5	147.5	142.5	152.5	129.5	213	216	172.979		39.7296	16	9.93241		61	154.5	119	198.333	173	223.5	222.667	190	142	187	264	158	174.417		53.4186	12	15.4206		215.5	174.667	144	170	178	175.33	135
788	22.46	124	178	138.333	151.5	211.333	252.5	149	187.333	132.667	210	183	168	142.5	131	226	154	171.198		37.9423	16	9.48557		244	171.5	123.5	201.333	156	220.667	203.667	185	193	197	216	141	187.722		34.6278	12	9.99618		202	180.667	142	183.5	178	171.33	132	142
790	22.46	135	171	164	157	213	250	143.5	191.333	123	209	156.5	148	145	145.667	175	185.5	169.531		33.3791	16	8.34477		170	165	98.5	203	174.333	214	195	179	176	226.333	207.5	157	180.472		33.5149	12	9.67491		198	174.667	169	88.5	155	168.33	177	137
792	22.46	119.5	167.5	164	156	207.333	270	140.5	209.333	136.667	226	121	194.333	164	165.667	158	172	173.24	171.409	39.8955	16	9.97387	7.94392	175	158	147	185.5	174.667	228	202	197.667	131	203	193	142	178.069	176.733	29.0064	12	8.37343	10.42	204	172	150	74	180	176	162	133.5
794	22.46	137	181	143	194	203.333	224	153.5	201.667	144	210.5	121.333	172	160.5	152.667	160	177	170.969		29.4737	16	7.36843		105	150.5	162	202	169.333	223	209.333	210	112.5	180.5	203	175	175.181		37.9692	12	10.9608		205	164	156	131	185	153.67		142
796	22.45	135	171.5	139	199	203	235	151	183	133.333	207.5	141	190.667	158	140.667	189	193.333	173.125		31.2471	16	7.81177			165	170	192.5	170.667	247	194.333	191.333	133	213	193.5	208	188.939		29.6251	11	8.9323		215	183	117	133	171	150	109	143.5
798	22.45	146	180	122.5	183	204	193	153.5	184.333	139	208	144.667	151	150.5	152.333	204	177	168.302		26.4864	16	6.6216		70	161	168	190	158	216.5	196.667	170	101.5	167	213.5		164.742		44.488	11	13.4136		182.5	175	114.5		179	149	94	144.5
800	22.45	116	195.5	120	164	195.5	186	186	200	141.333	224.5	147.667	161	142	154	203	173	169.344	171.805	31.2702	16	7.81756	7.82666	69	150.5	142	185	176	225	197.667	153.333	112.667	162	223.5		163.333	168.022	46.2806	11	13.9541	13.6038	179	176	170		187	155.67	121	130
802	22.45	138	171.5	153	176	202.333	190	161	219	126.667	200.5	146	172	152.5	147.333	195.5	187.333	171.167		26.351	16	6.58776		80	155.5	162	206	178	204.5	215	144	110.333	176.5	206.5		167.121		42.9755	11	12.9576		194.5	174.667	164.5	110	172.5	139.33	144	126
804	22.46	112.5	172.5	160	211	211.333	218	147.5	222	128.5	211	145.667	155.5	148	141	194.5	188.667	172.979		35.2642	16	8.81606		80	145	185	198	151.333	203.5	204.333	195.667	109	169	212.5		168.485		43.0642	11	12.9843		209	184.667	97	116	174	161.33	141
806	22.44	131.5	161	165.5	159.5	209.667	232.5	177	208.667	147	214.5	153	144.5	145	132.5	203.5	194.333	173.729		32.3411	16	8.08526			151	99.5	189.5	154.667	224	202	227	102.333	175	206.5		173.15		45.9135	10	14.5191		205.5	179.667	110	117	236	171.33	142
808	22.42	135.5	134.5	157.5	163	208.667	239	150	224.5	123.667	224.5	159.667	140	160.5	134	194.5	188.5	171.125	172.544	37.1613	16	9.29032	8.53892		155	103.5	189.5	164.667	231.5	190	209.667	116.667	173.5	187		172.1	169.896	39.3181	10	12.4335	11.0473	253.5	177.667	142	147	182.5	171.33	137
810	22.4	144	126	160	169	214.333	224.667	146.5	232.5	123.333	201	165	148	154.5	140	195	194.5	171.146		34.754	16	8.68851			153	110.5	189	160.667	230	192.333	187	153	181.5	173.5		173.05		31.6326	10	10.0031		239.5	181.667	127	138.5	177.67	167.33	133	164.5
812	22.4	156.667	165.5	163	192.5	210	226	168	185	135	219	146	140	152	139.5	203	203	175.26		30.3422	16	7.58556			160	91.6667	191	150.5	229	191	176.333	115.5	166.5	191.5		166.3		39.8989	10	12.6171		210	191.333	133.5	151	160.67	185.67	139	146
814	22.39	149	122.5	138.667	182.5	218	230.333	157.5	193	131	207.5	148.667	134	155	191.667	200	203	172.646		34.3651	16	8.59128			159.5	113	210.333	153.333	191	187.5	164.667	148	155.5	198.5		168.133		28.889	10	9.1355		204	181.333	124.5	117	175	181.67	143	154
816	22.39	164.5	128	137.333	165	224	256.667	164	182.667	148	197	177.5	132	158.5	139	200.5	163.5	171.135	175.266	34.8982	16	8.72456	8.17603		141	120	221.5	152	201.333	192.667	211.333	123	155	191.5		170.933	161.5	37.1316	10	11.742	13.8043	198	177.667	137	135	152.33	178	135	154.5
818	22.39	150	147	146	178	213	238	168	217	141.333	215	157.667	164	158	145	190	182	175.625		30.6558	16	7.66394		54	144	119	201.667	161.333	209.333	186.333	192	101		209.5		157.817		52.6474	10	16.6486		203	178.333	142.5	138	167.33	151.5	153	153
820	22.38	144.667	152.5	152	193.5	215.5	239.667	172	238.5	147.333	211.5	148.333	163	148.5	154.5	194	178.5	178.375		33.093	16	8.27325		67	141	115	190.5	158.5	223	183.333	159.333	102	167	200	176	156.889		44.348	12	12.8022		201.5	186	132	147	174.67	158	170	152.5
822	22.38	131	168.5	157	188	222.5	235.667	171.5	200.5	152.667	211.5	147	198	150.5	150.5	196	134	175.927		32.1696	16	8.04239		56	175	118.5	189	142	228	195	179	101.333	165.5	208	167	160.361		48.5814	12	14.0243		192.5	176.667	129	151.5	189.67	169.67	141	149.5
824	22.39	144.333	172.5	156	189.5	221	231.667	216	185.5	140	204	139	199	156	221	192.5	193.5	185.094	178.263	30.6264	16	7.65661	7.39017		179	104.5	222.333	140		174.667	171	119.667	165.5	184	177	163.767	168.938	34.0636	10	10.7719	11.7352	218.5	177.667	138	145	187.5	184.67	148	149
826	22.39	156.667	177	159	172.5	221	247	185.5	209.333	147.667	216.5	140.5	148.5	151	143.5	190	199	179.042		32.3122	16	8.07804			161.5	156	198.333	150	203	179.333	185.667	108.333	164.5	144.5		165.117		28.161	10	8.9053		206	187	178	158	173.67	176.67	157	154
828	22.4	161	178	155	193	163.333	235.667	169	187	137.333	205	149.667	135	152.333	151	190	217	173.708		28.9116	16	7.2279			148	116	189.333	201.5	220	198.5	159.667	120.667	174	206		173.367		36.2361	10	11.4589		206	182.667	135.5	155	171.67	155.33	139	186
830	22.4	153	172	154.667	185	189.667	239.333	186	210.333	146	203.5	148	147.5	156.333	160.5	179	172.5	175.208		26.3926	16	6.59815			154.5	87.6667	208.667	222	210.333	205	148	100.333	172	226.5		173.5		49.979	10	15.8048		197.5	191	126	162	160	145	148	186
832	22.39	158.667	190	165	183.5	188	249	194	221.667	149	190.5	153.5	112.5	153.333	150	189.5	173	176.323	177.771	32.0554	16	8.01385	8.74103		152	83.6667	202.333	222.5	222.5	217.5	161	116.5	154.5	225.5		175.8	174.068	50.0211	10	15.8181	13.9709	188	190.333	140.5	137.5	178.33	151.67	132	215
834	22.39	166	181.5	186.5	179	215.667	252.333	179	219.667	141.333	208.5	175.5	97	156.333	142	196.5	165.5	178.896		36.5184	16	9.1296			138.5	88	217	181	213	217	168	114.5	147	206		169		45.9511	10	14.531		185	181	183	146	160	156.33	130
836	22.37	172.667	178.5	166	182.5	210	238	185	209.667	145.333	197	156	81.5	152.667	160.5	200.5	156	174.49		35.4346	16	8.85866			154	88	210.667	172	210	181	176	191	145	186		171.367		36.0526	10	11.4008		183	166.5	140	144.5	170.33	163.33	142
838	22.37	138.5	180	179	199.5	199.5	250.333	177	209.667	157.333	209	167.333	93	164.333	209	204	164.5	181.375		35.8481	16	8.96203		190	150.5	87	215.5	192.667	215	205	176	123.5	170	256		180.106		46.8765	11	14.1338		209.5	222.5	173	131	166.67	173	137
840	22.37	154.5	179.5	173	196.5	212.333	256.333	196.5	218.667	143.667	228	157	144.5	165	162	207	161.5	184.75	182.581	32.9484	16	8.2371	7.71813	174	149	85.6667	203.667	184.667	205.667	185.5	200.5	108	154	168.5		165.379	165.519	39.0226	11	11.7658	12.3313	179	181	163	143	172.67	164.33	148
842	22.37	158	181	190.333	216.5	195.667	249	179.5	214.333	139	212.5	169.667	125	162	160	213.5	178	184		32.2209	16	8.05522		205	153.5	100	198	159.333	194.333	192.5	203	123.333	149	190		169.818		35.3565	11	10.6604		193.5	142.5	186	157	173.33	179.33	144
844	22.37	159	201.5	142	195.5	200	230	175	213.333	145.667	212	162.333	141	165	149	205	178	179.646		28.8357	16	7.20893		81	152.5	103.5	191.667	157	216	187.5	200.5	122	158	198.5		160.742		43.5407	11	13.128		203.5	151.333	170	171	163	152.5	152
846	22.36	143	182.5	125.667	192	218	233.333	171.5	219	156.333	210.5	176	184.5	166	153	197	182.5	181.927		29.485	16	7.37126		92	156.5	96	212.5	168	210.667	213.5	176.5	117.333	184.5	200		166.136		45.6734	11	13.7711		205	161.333	165	150	162.67	167.33	148
848	22.37	137.5	183.5	169.5	180	193.667	252	193.5	211	187.5	214	143.667	187	150.333	165	203	206	186.073	187.432	29.1481	16	7.28702	6.8561	217	142.5	123	198.333	175	203.333	179	158	99	185	199.5		170.879	169.352	36.6959	11	11.0642	8.84947	186	174.333	108		163.67	159.67	148
850	22.37	148	184	175	201.5	209.667	250	198.333	218.667	202.5	212	156.5	184.5	156.667	158	203.5	199	191.115		27.3331	16	6.83328			150	142	195	163.333	200.333	175	192	122	169	186	174	169.879		24.2062	11	7.29844		197.5	189.667	110		159.33	152	132
852	22.37	162	175	159	184.5	208.333	243.333	184	213.667	165	207	154.5	157.5	158	161.5	204.5	203	183.802		26.5936	16	6.6484			142	133	204	140	200	189	179.667	99.5	174	202	186	168.106		34.3369	11	10.353		193	190.667	139		160	159	141
854	22.37	164.5	176	179	188.5	213.333	240	188	241.333	173	200	145	190.5	155.667	173	191	201	188.74		26.6229	16	6.65572			147	137	201.667	163.667	198.667	185.5	181.667	138.333	161.5	169	170	168.545		22.1625	11	6.68226		196	209.333	126.5		164	179.33	138
856	22.36	168.5	176.5	210	206	212	225	220	253.333	168.333	209.5	153.333	157.5	150.667	147	191.5	213	191.385	186.375	31.694	16	7.9235	7.3927		158.5	116	185.667	158.667	196.667	209.5	178	140.333	183.5	213.5		174.033	170.629	30.821	10	9.74647	10.3149	177.5	195.667	121.5		169.33	163	144	179
858	22.37	151	191	156.333	231	227.5	231.333	194	218	144.5	210.5	148.333	151	154.667	157	200	203	185.573		32.9561	16	8.23904			146	106.5	193	173.333	183.333	198	180.667	124.333	169	200.5		167.467		31.9312	10	10.0975		200.5	210	120		153.67	165.33	146	192.5
860	22.37	157	177.5	168.333	201	194.667	241	211	229.333	135	227	184.667	167.5	152.667	150.5	198	174.5	185.604		30.9024	16	7.7256			140	94	196.5	144.5	197	182.5	179.333	143	178	202		165.683		34.3698	10	10.8687		206	185.333	139.5	158.5	161	171.33	181	175.5
862	22.37	166	193.5	168	174.5	198.333	232	190.5	220.5	150	177	170.333	176	151.333	175	206	178	182.938		22.7307	16	5.68267			147.5	97.5	212	177.667	208	194.5	201	145	170	206.5	169	175.333		34.9798	11	10.5468		204.5	185.333	145	170	162.67	161.67	156	173
864	22.37	144.5	202.5	176.333	218	200.667	243.667	186.5	232.667	152	200	156.667	81	156.333	197.667	203.5	174.5	182.906	183.657	39.4711	16	9.86778	7.80858		169	104.5	203	166.333	199.5	195.5	183	147	177	193.5	182	174.576	166.098	28.5081	11	8.59552	10.0001	196.5	195	110	190.5	166	156	154
866	22.37	154.5	199.5	169.667	186	200.333	249	195	214.333	167	199	154.667	163	147.333	178.5	191	153.5	182.646		27.0714	16	6.76784			172.5	96	167.5	168.667	199.333	199.5	169	152.5	173	169	203	170		29.3721	11	8.85603		235	197.667	129.5	152	167.67	165.67	178
868	22.37	175	189.5	199.5	194.5	217.667	230.333	204.5	226	157.667	188.5	163.667	114	158.333	184	197.5		186.711		30.1	15	7.77179			152.5	97	176.333	144	201.5	212.5	156.5	103.5	156	205	170	161.348		37.8841	11	11.4225		201.5	173	131.5	171.5	169	165	148
870	22.37	174.667	194.5	170.667	202	196.667	225.667	185.5	229.667	169	210.5	168.667	148.5	151.333	169.5	190	131	182.365		27.3076	16	6.8269			147	109.667	179	138	190.5	190	184.5	83	146	187.5	188	158.47		36.9018	11	11.1263		205	198.333	136	162	170	169.33	144
872	22.37	180	194.5	161.333	190	201.333	229	197	230	182.333	203.5	175	149.5	142	169.5	192	130.5	182.969	186.484	28.0764	16	7.01909	6.55976	237	139	76.3333	200.667	151.333	196	214.5	141	76	160	198.5		162.758	164.197	53.0856	11	16.0059	12.6592	189	188.667	180.5	161.5	150	165.67	142
874	22.37	166.667	215	180	200	211.667	240.667	217	229.667	178.667	221.5	163	170.5	154	184.333	185	153.5	191.948		27.7645	16	6.94113		138	136.5	71.3333	208.333	140.333	201.667	211.5	154.333	105	180.5	195		158.409		45.4794	11	13.7126		196.5	191.333	178	144	158.5	152	146	178.5
876	22.37	173	162.5	172	198.5	196.667	225.667	204	226.667	172	218	165	153.5	151.667	184.667	189.5	181	185.896		24.0463	16	6.01158		116	120.5	151	211	157.333	206	214.5	183.667	114	175.5	165		164.955		37.3403	11	11.2585		224	192.667	206	171	173.5	164	144	214
878	22.37	162	187.5	173.667	197.5	196	236	196	221	165.667	217	152.5	168.667	145	173	186.5	184	185.125		25.0689	16	6.26723			145.5		176.333	154	194	212	174.667	114	181.5	184		170.667		28.9793	9	9.65976		181.5	184.333	154	159.5	175.33	174	130	199
880	22.36	182.667	192	170.5	224	208	238.5	205	227.333	178.333	225.5	158	141.5	148	175.333	186	181.5	190.135	189.898	29.1304	16	7.28261	7.91722		138.5	125.667	173.667	166.5	200.5	206.5	141	132.667	178.5	175		163.85	168.787	28.2837	10	8.94408	13.4229	180.5	179.667	142.5	162	160	157	139	200
882	22.36	164	184.5	195	193.5	193.333	242.5	186	247.333	161.667	215	164.333	143.5	113.667	185.5	198	231	188.677		35.239	16	8.80975			134	105	176	175.333	209.667	215.5	186	122.667	179	214		171.717		39.0343	10	12.3437		205	192.333	186	159	180.33	169.5	141	194
882	22.36	165	186.5	181.667	211	203.667	232.5	200	226	165.667	210	158.667	143.5	128	162.5	191	235	187.542		31.8354	16	7.95886			145.5	87.3333	182.5	150	200.667	189	191.333	96	199	160		160.133		41.083	10	12.9916		209	182	182	140.5	156	149	146	193
884	22.36	181.667	199.5	182	203.5	201.333	235	228	224.667	166.333	214	170.333	156.5	132	161.5	201.5	234	193.24		30.4706	16	7.61766			132	82.6667	203	158.333	193	280	226	97	214	208.5		179.45		61.3872	10	19.4123		141.5	180	176	188	173.33	188.33	144	188
886	22.36	171.333	191.5	186.667	212	198	230	219	204.667	179	207	162.333	96	141.333	165	210	231	187.802	186.652	35.1895	16	8.79737	7.75058		130.5	95.3333	205.5	146			157.333	128	197	202		157.708	167.319	40.427	8	14.2931	14.4976	162	197.667	156	177	180.33	177	146	179
888	22.35	181	184.5	180	227.5	199.333	230	214	228.5	173.667	207.5	149.667	142	138	167.333	213	229	191.563		31.7232	16	7.93079			125.5	89.3333	205	131.333	213.5	260	179	106.5	209.5	205.5		172.517		55.8471	10	17.6604		177	191.667	120	207	186.33	171	170	178
890	22.34	183.333	199	184.333	184.5	202.333	235		224	166.667	204	152.667	144	154	183	199	155.5	184.756		26.6925	15	6.89196			146	93.3333	196.5	165.667	187.5	227	150	120	187.5	190.5		166.4		39.7589	10	12.5729		180	187.333	151	153.5	180	165.5		198
892	22.34	162.333	206.5	199.5	208	192.333	243		208.667	166.333	192.5	155	143.5	147.667	165	193	154	182.489		28.5911	15	7.38219			129	109.667	213.333	160.5	201	236	146.5	131.5	198	201		172.65		42.5773	10	13.4641		201	184.333	173.5	167	160	161	167	188
894	22.34	175.333	187.5	187.5	194	201.667	234.5		218.667	178.667	191	146.333	195	141	168.333	202.5	160.5	185.5	185.688	25.1228	15	6.48668	5.90018		132	90.3333	191	144	212	236	180.333	116.5	178.5	193.5		167.417	179.063	45.4051	10	14.3583	15.6346	201.5	203	158.5	158.5	169.33	159.33		177.5
896	22.35	180.333	186	196.5	196.5	208	217.5	207	209.333	163.333	192.5	158	163	147.667	176.667	184	166.5	184.552		20.8016	16	5.2004		293	157.5	107	201.333	165	215.667	235	181.5	121.333	185.5	180.5		185.758		51.6637	11	15.5772		191	189.333	172	175	164.67	156.67	99	182
898	22.36	179.333	190.5	182	212	214	198.5	226	212.667	170.333	189.5	167.667	159.5	130.667	173	198.5	188	187.01		24.0538	16	6.01346		266	170	101	209.667	148.5	241.5	263	156	110	172.5	186		184.015		56.2775	11	16.9683		201	188.333	141	159.5	162.33	156.67	98	177.5
900																																											187
[truncated: 101 more columns]

## Sheet: Fig 2 
NDI1 mRNA levels in CB samples								Ndufs2 mRNA levels in CB samples						ATP/ADP ratio measured in glomus in CB slices expressing PercevalHR
Real-time quantitative PCR.								Real-time quantitative PCR.						OXPHOS index (OXPHOS/OXPHOS + glycolysis)
	NDI1 mRNA levels relative to WT								Ndufs2 mRNA levels relative to WT
	Figure 2 b								Figure 2 d						Figure 2 f
	2^(-DDCt)'								2^(-DDCt)'						WT	KO	KONDI1
	WT	KO	KONDI1						WT	KO	KONDI1				OXPHOS index
	0.002	0	0.39						0.51	0.07	0.33				83.2987	-13.5773	50.9044
	0.004	0	0.466						1.65	0.03	0.29				52.4743	-17.192	54.3183
	0.001	0	0.404						0.57	0.17	0.11				59.0162	-6.98088	26.2679
	0.005	0	0.987						1.26	0.2					40.5	-31.8395	62.5219
replicates	4	4	4					replicates	4	4	3				33.7623	-31.6628	64.5629
															33.5144	-18.6637	84.5633
	Figure 2 b								Figure 2 d						22.0861	-11.3918	29.2698
	WT	KO	KONDi1						WT	KO	KONDi1				82.6548	-18.745	61.4894
Number of values	4	4	4					Number of values	4	4	3						52.2541
														n cells	8	8	9
Minimum	0.001	0	0.39					Minimum	0.51	0.03	0.11			n mice	5	4	4
Maximum	0.005	0	0.987					Maximum	1.65	0.2	0.33
Range	0.004	0	0.597					Range	1.14	0.17	0.22				Figure 2 f
															WT	KO	KONDI1
Mean	0.003	0	0.5618					Mean	0.9975	0.1175	0.2433			Number of values	8	8	9
Std. Deviation	0.001826	0	0.2854					Std. Deviation	0.5523	0.08057	0.1172
Std. Error of Mean	0.0009129	0	0.1427					Std. Error of Mean	0.2761	0.04029	0.06766			Minimum	22.09	-31.84	26.27
														25% Percentile	33.58	-28.43	40.09
														Median	46.49	-17.93	54.32
														75% Percentile	76.75	-11.94	63.54
														Maximum	83.3	-6.981	84.56
														Range	61.21	24.86	58.3
														Mean	50.91	-18.76	54.02
														Std. Deviation	22.87	8.944	17.92
														Std. Error of Mean	8.085	3.162	5.972

## Sheet: Fig 3
Secretory activity (catecholamine release measured with a polarized carbon fiber) in glomus cells in CB slices
Quantification (in picoCoulombs/min) of the basal secretion rate in normoxia (Nx) and the secretory response to hypoxia (Hx) and hypercapnia (CO2)															Quantification (in picoCoulombs/min) of the secretion rates induced by 40 mM KCl in glomus cells in CB slices
	Figure 3i					Figure 3 j					Figure 3 k					Figure 3 l					Figure 3 l
	secretion rate (pC/min); Nx					secretion rate (pC/min); Hx					secretion rate (pC/min); CO2					secretion rate (pC/min); 40k					WT 40K	KO 40K	KO NDI1 40K
	WTNx	KO Nx	KONDI1 Nx			WT Hx	KO Hx	KO NDI1 Hx			WT CO2	KO CO2	KO NDI1 CO2			WT 40K	KO 40K	KO NDI1 40K		Number of values	14	10	9
	0.284	0.91	0.0906			3.228	1.382	3.334				9.014				5.965	26.388	27.4
	0.363	0.0388	0.0148			2.941	0.0443	3.785			6.378	1.956	0.426			36.506	21.857	33.84		Minimum	1.122	6.585	7.658
	0.311	0.555	0.015			4.95	0.826	3.097				10.024	3.409			9.857	24	25.46		Maximum	60.9	67.84	33.88
	0.113					1.548					5.67					19.86	14.02	14.734		Range	59.78	61.26	26.22
	0.3944	0.07	0.215			5.051	0.051	5.753			5.893	2.828				25.354	41.88	10.65
	0.23	0.161	0.056			3.456	0.095	6.398			4.15	3.472				16.594	6.585	7.658		Mean	20.75	28.25	18.93
	0.047					0.9918										15.705	13.02	33.875		Std. Deviation	16.71	21.56	11.16
	0.177	0.308	0.0288			3.633	0.606	2.849			2.052	3.978	0.998			7.672	67.84	8.493		Std. Error of Mean	4.465	6.817	3.719
	0.401					3.396					2.334					60.9	6.945	8.273
	0.04	0.01217	0.059			5.681	0	2.945			2.403	1.862	1.273			7.389	60.01
	0.013		0.019			1.956		4.908			2.806		1.882			1.122
	0.09	0.708	0.054			0.977	1.079	3.298				8.165	0.614			17.335
	0.017					1.4986										20.557
	0.085	0.0657				2.114	0.098					4.808				45.631
	0.009		0.014			1.764		5.96					3.208		n cells	14	10	9
	0.071					1.47									n mice	7	7	6
	0.238	0.778	0			3.693	0.926	8.068				6.67	1.143
	0.356	0.1843	0.017				0.0409	5.193				3.384	1.085		Quantification (in picoCoulombs/min) of the secretion rates induced by rotenone (m) and hypoxia in the presence of rotenone (n) in glomus cells in CB slices
	0.03259	0.68				1.747	0.843				1.837	10.8
	0.0645					0.853					3.591					Figure 3 m					Figure 3 n
	0.18					2.205					2.325					secretion rate (pC/min); rotenone					secretion rate (pC/min); rotenone+Hx
	0.35		0.045			13.238		6.532								WT Rot	KO Rot	KO NDI1 Rot			WT Rot Hx	KO Rot Hx	KO NDI1 Rot Hx
																1.929	0.0334	0.02359			0.547	0.018	3.394
	0.271		0.116			2.614		5.216								0.463	0.036	0.006			1.088	0.048	2.393
			0.048					4.729								1.877	0.137	0.374			0.665	0.404	3.523
	0.306					3.897										2.74	0.086	0.028			1.346	0.097	3.78
	0.176		0.73			5.9		10.42								1.932	0.784	0.014			0.868	1.213	3.652
			0.393					7.558								2.128		0.007			0.4496
	0.11					4.1										1.717					0.763
			0.1196					16.068							n cells	7	5	6		n cells	7	5	5
			0.047					8.215							n mice	7	3	4		n mice	7	3	4
			0.016					3.836					0.158
			0.017					6.429					1.108			Figure 3 m					Figure 3 n
n cells	26	12	21		n cells	25	12	21		n cells	11	12	11			WT Rot	KO Rot	KO NDI1 Rot			WT Rot Hx	KO Rot Hx	KO NDI1 Rot Hx
n mice	21	7	10		n mice	21	7	10		n mice	9	7	6		Number of values	7	5	6		Number of values	7	5	5
															Minimum	0.463	0.0334	0.006		Minimum	0.4496	0.018	2.393
															25% Percentile	1.717	0.0347	0.00675		25% Percentile	0.547	0.033	2.894
	Figure 3i			Figure 3 j			Figure 3 k								Median	1.929	0.086	0.0188		Median	0.763	0.097	3.523
	WTNx	KO Nx	KONDI1 Nx	WT Hx	KO Hx	KO NDI1 Hx	WT CO2	KO CO2	KO NDI1 CO2						75% Percentile	2.128	0.4605	0.1145		75% Percentile	1.088	0.8085	3.716
Number of values	26	12	21	25	12	21	11	12	11						Maximum	2.74	0.784	0.374		Maximum	1.346	1.213	3.78
															Range	2.277	0.7506	0.368		Range	0.8964	1.195	1.387
Minimum	0.009	0.01217	0	0.853	0	2.849	1.837	1.862	0.158
Maximum	0.401	0.91	0.73	13.24	1.382	16.07	6.378	10.8	3.409						Mean	1.827	0.2153	0.07543		Mean	0.8181	0.356	3.348
Range	0.392	0.8978	0.73	12.39	1.382	13.22	4.541	8.938	3.251						Std. Deviation	0.6856	0.3207	0.1465		Std. Deviation	0.3135	0.5032	0.5531
															Std. Error of Mean	0.2592	0.1434	0.05982		Std. Error of Mean	0.1185	0.225	0.2474
Mean	0.1819	0.3726	0.1007	3.316	0.4993	5.933	3.585	5.58	1.391
Std. Deviation	0.1327	0.331	0.1696	2.537	0.4978	3.073	1.684	3.214	1.052
Std. Error of Mean	0.02603	0.09554	0.03701	0.5073	0.1437	0.6706	0.5077	0.9278	0.3173

## Sheet: Fig 4 
Levels of NADH (in arbitrary units, a.u) recorded in glomus cells
Cuantification of average basal levels of NADH					Increase in NADH autofluorescence in response to hypoxia (j), rotenone (k) and rotenone plus hypoxia (l)
	Figure 4i						Figure 4j					Figure 4k					Figure 4l
	Basal NADH a.u						ΔNADH a.u (hypoxia)					ΔNADH a.u (rotenone)					ΔNADH a.u (rotenone+hypoxia)
	WT BASAL	KO BASAL	KONDI1 BASAL				WT Hx	KO Hx	KONDI1Hx			WT Rot	KO Rot	KONDI1 Rot			WT Rot Hx	KO Rot Hx	KONDI1 Rot Hx
	288.37	360.04	221.18				81.2295	0	152.765			90.735	0	0			0	0	144.73
	91.698	227.58	307.26				128.88	0	129.345			80.522	0	0			26.9665	0	68.009
	236.53	533.18	158.34				23.711	0	178.265			41.14	0	0			20.2105	0	130.175
	475.62	227.86	193.05				64.7045	0	55.973			308.2	0	0			15.725	0	59.895
	217.13	342.78	333.22				99.464	0	83.027			67.446	0	0			12.306	0	449.74
	82.95	339.67	240.93				32.89	0	23.4925			54.85	0	0			15.928	0	331.14
	500.43	270.17	338.52				127.51	0	327.325			40.651	30.44	0			54.7715	0	295.17
	276.1	504.28	174.13				56.4165	0	198.24			60.475	10.396	0			38.351	0	241.685
	266.39	167.66	186.7				55.608	27.5505	164.73			35.894	34.213	0			25.775	0	163.716
	119.18	480.23	247.93				26.1268	0	301.435			8.43	0	0			49.0155	0	269.678
	177.29	279.05	153.36				32.793	0	179.435			290.17	33.676	0				0	161.246
	296.05	308.72	265.7				198.525	34.8645	361.845			185.51	0	0				0	174.8
	342.64	413.98	263.23				64.8457	27.2175	290.65			142.19	0	0				0	257.415
	267	71.682	153.36				91.263	24.3795	181.78			139.97	0	0				0	235.905
	248.95	471.29	265.7				92.928	0	358.885				0	0				0	160.542
	242.79	456.32	284.03				20.2525	0	438.72				0	0				0	138.675
	189.81	123.84	430.08				29.399	0	256.15				0	0				0	175.225
		44.25	275.55					0	309.8				0	0				0	109.04
		275.68	220.34					0	266.91				0	0					167.27
		430.22	223.73					17.3625	206.3				23.546	0					141.635
		491.15	225.93					0	87.144				30.85	0					101.644
		551.12	210.13					0	220.885				36.714	0					46.5805
		500.13	307.2					0	110.095				31.63	0					201.36
		231.66	340.98					0	89.542				0	0					218.915
		271.66	159.61					0	200.005				0	0					109.46
		262.71	188.85					0	222.475					0					128.057
		628.53	118.54					35.167	158.898					0					0
		182.3	273.37					0	112.835					0					0
		326.9	85.382					0	162.548		n cell	14	25	28		n cell	10	18	28
		867.9	239.43					84.0465	115.352		n mice	6	6	6		n mice	6	6	6
		896.53	162.04					25.306	147.02
			242.93						94.403
n cell	17	31	32			n cell	17	31	32
n mice	6	6	6			n mice	6	6	6
	Figure 4i						Figure 4j					Figure 4k					Figure 4l
	WT BASAL	KO BASAL	KONDI1 BASAL				WT Hx	KO Hx	KONDI1Hx			WT Rot	KO Rot	KONDI1 Rot			WT Rot Hx	KO Rot Hx	KONDI1 Rot Hx
Number of values	17	31	32			Number of values	17	31	32		Number of values	14	25	28		Number of values	10	18	28
Minimum	82.95	44.25	85.38			Minimum	20.25	0	23.49		Minimum	8.43	0	0		Minimum	0	0	0
Maximum	500.4	896.5	430.1			25% Percentile	31.1	0	113.5		25% Percentile	41.02	0	0		25% Percentile	14.87	0	109.1
Range	417.5	852.3	344.7			Median	64.7	0	178.9		Median	73.98	0	0		Median	22.99	0	160.9
						75% Percentile	96.2	17.36	264.2		75% Percentile	153	26.99	0		75% Percentile	41.02	0	231.7
Mean	254.1	372.2	234.1			Maximum	198.5	84.05	438.7		Maximum	308.2	36.71	0		Maximum	54.77	0	449.7
Std. Deviation	113.8	198.6	73.15			Range	178.3	84.05	415.2		Range	299.8	36.71	0		Range	54.77	0	449.7
Std. Error of Mean	27.59	35.67	12.93
						Mean	72.15	8.9	193.3		Mean	110.4	9.259	0		Mean	25.9	0	167.2
						Std. Deviation	47.82	18.35	98.78		Std. Deviation	93.35	14.51	0		Std. Deviation	17.05	0	98.84
						Std. Error of Mean	11.6	3.295	17.46		Std. Error of Mean	24.95	2.901	0		Std. Error of Mean	5.39	0	18.68

## Sheet: Fig 5 
Reactive oxygen species (ROS )compartmentalization and hypoxia signaling
Changes in ROS at the mitochondrial intermembrane space (IMS ROS, g) and at the mitochondrial matrix (matrix ROS,h)
Increase in 400/484 ratio) in IMS ROS							Increase in 400/484 ratio in matrix ROS
	Figure 5 g						Figure 5 h					Figure 5 h
	IMS Δ400/484 (hypoxia)						Matrix Δ400/484 (hypoxia)					WT Hx	KO Hx	KONDI1Hx
	WT Hx	KO Hx	KONDI1Hx				WT Hx	KO Hx	KONDI1Hx		Number of values	15	13	22
	0.0058	0	0.0086				-0.00635	-0.007	0.0085
	0.0043	0.00565	0.0165				-0.00615	-0.00435	0.00525		Minimum	-0.06	-0.0185	0.0047
	0.003655	0	0.00565				-0.0063	-0.01065	0.00665		25% Percentile	-0.01245	-0.01375	0.006438
	0.002	0	0.01445				-0.00715	-0.011785	0.0067		Median	-0.00775	-0.01065	0.00845
	0.017	0	0.042				-0.0079	-0.00595	0.00765		75% Percentile	-0.00615	-0.007325	0.01363
	0.0245	0	0.00365				-0.01	-0.0083	0.0047		Maximum	-0.00415	-0.00435	0.0245
	0.008	0	0.00455				-0.01245	-0.0119	0.00945		Range	0.05585	0.01415	0.0198
	0.0075	0.00405	0.0045				-0.0079	-0.0175	0.0099
	0.0075	0	0.00395				-0.02	-0.0155	0.0185		Mean	-0.01196	-0.01071	0.01041
	0.02035	0	0.00495				-0.0133	-0.0185	0.0245		Std. Deviation	0.01391	0.004405	0.005599
	0.0095	0	0.00615				-0.00775	-0.012	0.00615		Std. Error of Mean	0.003591	0.001222	0.001194
		0	0.0045				-0.00415	-0.0081	0.0161
		0	0.00925				-0.06	-0.00765	0.0135
		0	0.00178				-0.00435		0.0051
		0.00305	0.0026				-0.00564		0.0225
			0.00235						0.00625
n cells	11	15	16						0.012
n mice	6	3	7						0.014
									0.0085
									0.0065
	Figure 5 g								0.00825
	WT Hx	KO Hx	KONDI1Hx						0.0084
Number of values	11	15	16			n cells	15	13	22
						n mice	8	4	10
Minimum	0.002	0	0.00178
25% Percentile	0.0043	0	0.003725
Median	0.0075	0	0.00475
75% Percentile	0.017	0	0.009088
Maximum	0.0245	0.00565	0.042
Range	0.0225	0.00565	0.04022
Mean	0.01001	0.00085	0.008464
Std. Deviation	0.007332	0.001828	0.009859
Std. Error of Mean	0.002211	0.000472	0.002465

## Sheet: Fig 6 
Hypoxic (10% O2) ventilatory response (HVR, breaths/min)
Plethysmography: the average increase in respiratory frequency (breaths/min) during exposure to hypoxia
		Fig 6 b																Fig 6 c															Fig 6 d
		ESR-WT (n=10)																KO (n=9)															KONDI1 (n=13)
Time	%O2	4	10	11	17	37	81	185	150	135	80	Average	Average	Desv	n	SEM	SEM	141	85	84	1009	1010	178	184	147	217	Average	Average	Desv	n	SEM	SEM	2	3	13	21	25	26	36	11	16	15	173	67	129	Average	Average	Desv	n
0	21.23		189		199				169			185.667	174.96	15.2753	3	8.81917	10.598	87	83.5	71	229	172	184	141		177	143.062	135.902	57.2441	8	20.2388	20.0117	91	202		94	143.5	108	167	173	190		230	171	122.667	153.833	154.193	45.7949	11
2	21.23		192	140	168	112.5	215	152	157.5	152	181	163.333		30.0926	9	10.0309		58	91	70.5	217		184	146		167	133.357		60.9321	7	23.0302		82	192		90.5	140.5	90	184	180	198		227.5	171	130	153.227		49.7103	11
4	21.23		191	121	186	118.5	223.5	168	165	168	196	170.778		34.1249	9	11.375		107	103.333	67	221		186.5	114	164	180	142.854		52.4711	8	18.5513		78	182		92.5	154	95	175.5	182	213.5		229	147	126.333	152.258		50.0158	11
6	21.23		190	139	192	118.5	213	207	174	207		180.062		34.4139	8	12.1672		45.5	89.5	60	215.5	124	173	113.5	136	162	124.333		54.6797	9	18.2266		71.5	192		93.5	166.5	107	219	159	198.5		238	152	135	157.455		52.7217	11
8	21.24	174	198	160	170	128	213	153	147	153		166.222	172.397	26.2001	9	8.73336	8.43765	112	90	46	227.5	131	184	110.5	130	158	132.111	130.051	53.0653	9	17.6884	17.9575	73.5	181		108.5	156.5	106	205	170	174		233.5	133.5	127.333	151.712	149.298	47.1601	11
10	21.24	151	185	173	169	133	205	180	135	180	191	170.2		23.7009	10	7.49489		106	63.6667	77	221	142	184	99.5	122.5	162	130.852		51.3932	9	17.1311		65	175		97.5	162.5	103	198		197.5		229	116	126.667	147.017		53.1081	10
12	21.24	186	183	192		126.5	201	173	173.5	173	200	178.667		22.4068	9	7.46892		102	43.3333	67.5	213.5	158	188	106	122	151	127.926		55.1859	9	18.3953		95.5			97	173	115	194		195.5		234	129	126.667	151.074		49.4603	9
14	21.24		203	183		114	203	165	185	165	178	174.5		28.4354	8	10.0534		92.6667	42	80.5	222.5	153	188.667	114	119	151.5	129.315		55.8459	9	18.6153		79.5			87	154	96	217		194		226	150.5	122.5	147.389		55.641	9
16	21.24			168		118	195.5	194.5	169	194.5		173.25	176.583	29.9879	6	12.2425	10.7069	98	38	50.5	216.5	170	170	151	118	158	130	131.112	59.0122	9	19.6707	20.0646	79.5			94	150.5	84	173.5		193.5		217.5	160	115	140.833	147.419	50.04	9
18	21.23	183		175		129.5	202.5	220	169.5	220		185.643		32.088	7	12.1281		87.6667	75.3333	49	214		177.5	159	132	148.5	130.375		55.8569	8	19.7484		61.5			90	143	109	181		199.5		209	159.5	125.333	141.981		50.2177	9
20	21.21	140		207		140.5	197.5	176	170.5	176	180	173.438		23.8244	8	8.4232		51	88.6667	84.5	225.5		178	155	142	160.5	135.646		57.1817	8	20.2168		61			81.5	170	90	191.5		197	237	215	162	117.667	152.267		60.9887	10
22	21.21	183		191		118	214	165	165	165	191	174		28.3801	8	10.0339		84.6667	70.3333	79	215		177		128	145	128.429		54.5618	7	20.6224		85.5			109	167.5	100			199	228	210	166	126.333	154.593		51.6706	9
24	21.21			200		134	209.5	190.5	168	190.5	183	182.214	180.067	24.918	7	9.4181	12.1168	83.3333	52.3333	76.5	243.5		167		171		132.278	129.638	73.4483	6	29.9851	22.6964	91			101	149.5	107	187		193	231	202.333	167.5	119	154.833	156.307	48.6286	10
26	21.23			175		138	212.5	180	174.5	180		176.667		23.7016	6	9.67614		79	58.3333	91.5	211.5		170		154	163	132.476		56.3969	7	21.316		89.5	221	165	102.5	154.5	80	173		201	234	228.333	148	109	158.819		54.9185	12
28	21.23			179		118.5	214	219	167.33	219		186.138		39.7887	6	16.2437		79.3333	64.3333	67	254	114	176	95	142.5	148	126.685		61.4437	9	20.4812		100	190	168	106	165	77	171		192.5		211.333	150	114	149.53		43.8367	11
30	21.23			178.5		118	212	189.5	164	189.5		175.25		32.1601	6	13.1293		98.3333	48.6667	56	227	149	174	105	130.5	155.5	127.111		57.0091	9	19.003		116	202.5	168	104	200.5	95			187	202	204	176	127.5	162.045		43.0148	11
32	21.24			169		131	201.5	176.5	188.33	176.5		173.805	173.061	23.8658	6	9.74315	11.0187	83.3333	40.3333	87.5	222	125	162.5	125	144	155.5	127.241	129.842	52.8821	9	17.6274	21.9577		191	183	108.5	163	83	172		185.5	210	209.667	173.5	134.5	164.879	174.206	40.5117	11
34	21.25			165.5		125	205	169	189	169		170.417		26.9526	6	11.0033		90	40	80	234	156	152			147.333	128.476		63.849	7	24.1327			187.5	240.5	131	192	81	187		188	206	213	169.5	130	175.045		45.0341	11
36	21.26			164		120.5	201	169	188.5	169		168.667		27.4985	6	11.2262		85.6667	43.3333	51	232	125.5	179.5	112		162	123.875		65.0713	8	23.0062			192	250	100	167	142	172		184		211.333	170	135.5	172.383		41.6585	10
38	21.27		226	168		119.5	185	190	177	190		179.357		32.0192	7	12.1021		86.3333	79.3333		217		185	109		162	139.778		56.4965	6	23.0646			195	317	150	151	119	170.5		198	206	211.333	172.5	139.333	184.515		52.9281	11
40	21.27		208	174		128	197	192	184.5	192		182.214	183	26.0989	7	9.86447	9.08523	48.5	89.3333		230.5	128	187.5	95	154	151.667	135.562	130.187	58.223	8	20.5849	19.8931		194		112.5	174	110	189		202	201	215.5	163.5	135.667	169.717	164.073	38.2023	10
42	21.27		225	178		135	181	174.5	176.5	174.5		177.786		26.1197	7	9.87231		50	55	63	236.5	112	190	90	120.5	156	119.222		64.3244	9	21.4415		120	185		98.5	165	109	194		190	224	238.5	176.5	132	166.591		46.396	11
44	21.27		210	184		113	187	185	181	185		177.857		30.2017	7	11.4152		48.5	107	72	224.5	169	186	106	125.5	151.333	132.204		56.047	9	18.6823		90	185		91	172	90	193		204	197	228	172.5	119.333	158.348		51.1156	11
46	21.25		216	198		185	208	181	190	181		194.143		13.7287	7	5.18895		89	68.3333	53	223.5	160	187.333	117	143	162.667	133.759		56.5907	9	18.8636		73	201		132	171	99	194		201	198	223	178	108	161.636		50.1244	11
48	21.24			156		131.5	200.5	170	178	170		167.667	178.573	22.9775	6	9.38054	10.2594	72.5	84	52	226.5	150	196.333	134	137	151.667	133.778	127.908	57.0357	9	19.0119	23.2564	71			90	158	121	175		196	197	200	171	118.5	149.75	159.505	46.7007	10
50	21.23			154.5		142.5	191.5		183.5			168		23.2737	4	11.6369		74.3333	59	33	218.5		194.333	148	118	164	126.146		66.5743	8	23.5376		93	180		140	158	114.5	171.5		197	213.5	201	158	108.5	157.727		40.009	11
52	21.23		229	180		139.5	208	194	204	194	185	191.688		25.9821	8	9.18604		112	39.5	37	222.5		185.5		141	159.667	128.167		70.4478	7	26.6268			196		90.5	174.5	96	194		204	205	205.667	168	110.5	164.417		47.0864	10
54	21.24		197	174		122	217	195	177.5	195	218	186.938		30.6436	8	10.8342		76	35	50.5	235		171	116.5	147	157.333	123.542		67.4557	8	23.8492		66	200	223	113	157.5	100	193		231.5	194.5	223	170	122	166.125		54.5015	12
56	21.24		214	183.5	134	108.5	208.5	168	183.33	168	207	174.981	171.561	35.3733	9	11.7911	11.0189	72.3333	62.5	65	226.5		179.333	111.5	144.5	145.5	125.896	127.453	59.1737	8	20.9211	20.6615	97	198	226	110	161.5	111.5	197.5		206	196	211.667	150	115.5	165.056	162.16	46.5976	12
58	21.24		213	158	181	125	191.5	161	168.67	161	217	175.13		29.0197	9	9.67325		79.6667	68.6667	65	218.5		176.333	106.5	149.5	151.333	126.938		55.8209	8	19.7357		105	196	173	94	157	99.5	220		189.5	193	210.333	146	140	160.278		43.9038	12
60	21.25			161.5	163	108	206	164	172	164	202	167.562		30.0326	8	10.6181		99.6667	36.5	69	213		197.333	119	123	154.333	126.479		60.3195	8	21.3262		92.5	185	173	108	144.5	108	200		184	196	211	174	136.333	159.361		40.2523	12
62	21.25			165	187	107	212	168.5	172	168.5		168.571		31.7312	7	11.9933		97	53	74	227	117	190	132		154	130.5		58.4441	8	20.6631		66	204	161	113	168.5	125.5	230		189	196	211.333	172	131	163.944		47.4005	12
64	21.25			191.5	177	131.5	209	167.5	163.33	167.5		172.476	163.577	24.2507	7	9.16591	10.7816	88	61	117.5	218	128	194	121		168	136.938	139.339	53.003	8	18.7394	18.6348	105	190	176	118	162	108	209		197	191	213.333	207	123.333	166.639	166.177	41.8363	12
66	21.25			156	186	114.5	214	154.5	174.33	154.5		164.833		31.0392	7	11.7317		83	64.3333	136.5	224	119	181	124		156	135.979		51.4745	8	18.199		158	187		123	154.5	107.5			192	198.5	210.333	226	135.667	169.25		39.4697	10
68	21.24			159.5		115	178.5	133	169	133		148		24.6678	6	10.0706		80.6667	63		222	133	185.667	126	164	159	141.667		52.6697	8	18.6215		119.5	195		144.5	149.5	92.5	220		189	200	207	194	138.333	168.121		41.1363	11
70	21.24			155		117.5	205	179	178.5	179		169		29.7809	6	12.158		97.5	50		225	151	193.667	134	144	147	142.771		53.6815	8	18.9793		96.5	187		167	149	106	189.5		168	197.5	212.667	178	116.5	160.697		38.9518	11
72	21.23			163.5		116.5	208	160	174	160		163.667	161.497	29.4069	6	12.0053	10.4303	92.5	62.3333		222.5	153	192.5		117	189	146.976	132.218	58.6077	7	22.1516	21.837	54	209		137.5	149	121.5	187.5		181	201	207.667	175	143.667	160.621	161.322	46.2433	11
74	21.23			174.5		127	196	173	172	173		169.25		22.6445	6	9.24459		86.3333	62.6667	76	220.5	168	188.667	120		155.5	134.708		57.328	8	20.2685		93.5	198		116	158	135.5	195.5		179	201	203.667	184	135.667	163.621		38.2615	11
76	21.23			130	120	120	198	162.5	171.5	162.5		152.071		29.5768	7	11.179		83.3333	51	74	218.5	114	179.667	136		149.5	125.75		56.5452	8	19.9918		90	195		100.5	161.5	106.5	196		184.5	198	225.333	182	131.667	161		46.2755	11
78	21.24			165	163	119.5	202.5	154	169	154		161		24.5849	7	9.29221		71.3333	38	51	235	90	190.667	135		160.5	121.438		70.5296	8	24.936		116.5	189		94	163.5	104.5	185.5		191.5	201	199	184	132	160.045		40.4799	11
80	21.24			167.5	172	125	206.5	158	174.5	158		165.929	166.268	24.3575	7	9.20625	10.2274	79.3333	72	47	226.5	135	185.667	125		162	129.062	130.164	61.2933	8	21.6705	23.958	108	221		112	167	131.5	172		207.5	200	193.667	178	145.667	166.939	162.033	38.3715	11
82	21.25			161.5	159	125	205.5	162	190.5	162		166.5		25.6288	7	9.68676		77.6667	71.3333	46	234	154	185.667			156.5	132.167		68.7953	7	26.0022		100	190		114	159	91	213.5		189.5	194	218	174	146.333	162.667		44.6487	11
84	21.27			160.5	169	124	220	154	182.5	154		166.286		29.6618	7	11.2111		101.5	59.3333	53	221	129	188			147	128.405		62.7856	7	23.7307		165	184	151	138	132.5	96.5	186.5		199.5	202	219	176	116.667	163.889		37.4339	12
86	21.27			150	168	116.5	210.5	170	179.5	170		166.357		28.5886	7	10.8055		86	70.3333	48	220	137	185.333			170.5	131.024		64.632	7	24.4286		156	181	160	120	148	92	196.5		191	187.5	217	81	125.667	154.639		42.8511	12
88	21.27	180		163	173	141	220.5	156	182.5	156		171.5	167.654	24.141	8	8.53512	9.68145	85	56.5	52	220	130	187.5		112	157	125	131.333	60.6754	8	21.452	20.5993	94.5	175	172.5	113.5	145	95.5	148		191	195	214	157	131.667	152.722	161.056	38.8952	12
90	21.25	159		155		139.5	205.5	151.5	199.5	151.5		165.929		25.7398	7	9.72872		70.6667	50	68	222.5		186.333	115	136.5	152.5	125.188		61.0414	8	21.5814		121	180	164	122	151	161	201.5		218	201.5	217.333	163	124.667	168.75		35.5442	12
92	21.24	189		163	184	102	208.5	163	179	163		168.938		31.3556	8	11.0859		84	70.6667	114	233.5		193.5	134	130.5	165.667	140.729		54.778	8	19.3669		90	178	166	109	162	119	192.5		189.5	205	215.333	194	128.333	162.389		41.1754	12
94	21.24	175		164	164	107.5	201.5	162	178	162		164.25		26.5195	8	9.37607		95.6667	70.6667	76.5	233.5		194	129	133	143	134.417		56.5593	8	19.9967		84	195	154	123	170.5	89	181		196.5	199.5	221.333	178	132.5	160.361		44.4473	12
96	21.24	186		163	173	108.5	225	158.5	168	158.5		167.562	168.766	32.3865	8	11.4504	9.05656	87	62.6667	58.5	218		186.5	110	137.333	137.667	124.708	133.073	56.9709	8	20.1423	21.1069	73	175	176.5	104	159	121	183.5		203.5	212	242.5	175	134	163.25	163.966	48.1033	12
98	21.24	177		170.5	171	131	200	162	176	162		168.688		19.3519	8	6.84193		127	67.3333	48.5	240.5		191.667	125	131.333	163.333	136.833		62.5137	8	22.1019		115	179	184	110	156.5	125	182		194.5	213	224	184	134.667	166.806		38.0675	12
100	21.23	170		152	179	124	200	160.5	172	160.5		164.75		21.9903	8	7.77473		156.5	72.3333	46	226.5		180.333	106	167.5	146	137.646		59.4017	8	21.0017		89.5	173	183	106	159		174		194	205	250.5	178	120	166.545		46.4814	11
102	21.21	214		166	177	118	204.5	169.5	174	169.5		174.062		28.7345	8	10.1592		113.5	63.6667	40.5	211		193	124	169.667	149.5	133.104		59.9109	8	21.1817		90.5	177	178	96	155.5	120.5	189.5		195.5	209	209.667	157	133	159.264		41.3956	12
104	21.2	154		184	179	114	194.5	205	169.5	205		175.625	168.871	30.3935	8	10.7457	11.0352	83.5	45	45.5	233	113	175.5	140	150	144.5	125.556	131.892	61.266	9	20.422	20.1661	77	164	173.5	102	167	99	186.5		187.5	197	218.333	168.5	127.667	155.667	159.111	44.0494	12
106	21.19			171	154	121	195	163	173	163		162.857		22.4828	7	8.4977		89.5	60	50	244	92	194.667	126	133	163	128.019		63.8756	9	21.2919		61	168	186.5	107	157.5	95.5	171		191	189	205.667	174	139.333	153.792		44.4275	12
108	21.19			193		130.5	207	148	175.5	148		167		29.6732	6	12.114		100.5	75.3333	65	240.5	168	190	132	110	144.667	136.222		56.5781	9	18.8594		116	163	205	116	153	100.5	181.5		195	185	220.333	176	112.667	160.333		40.3876	12
110	21.18			201		114.5	199	167	171.5	167		170		31.3129	6	12.7835		84.6667	57		239.5	144	188	137	120	132	137.771		56.8259	8	20.091		109	155	170	168	175	115	173.5		208	195	223	193	115.333	166.653		37.2623	12
112	21.18			171	145	122.5	183.5	136	174	136		152.571	163.404	23.3317	7	8.81856	9.16288	77.6667	58.5		227.5	158.5	184.333		124.333	161	141.69	135.382	59.383	7	22.4447	20.7148	99	152	182	126	170	124.5	172.5		194	194	210.667	160	129	159.472	156.725	34.0831	12
114	21.18	144		177	169	126.5	197	147	183.5	147		161.375		23.8818	8	8.44348		79	64		226	105	182		137	151	134.857		57.4846	7	21.7271		60	151	181		148	131	160		193.5	199	211.333	183	129.333	158.833		42.7081	11
116	21.17	156		155	163	125	183	141	174.5	141		154.812		18.9773	8	6.70949		100.667	48.5	82	223	141	193.333		131.667	125	130.646		56.8359	8	20.0945		82	149	186	119.5	145	65	172		186.5	195.5	214.667	148.5	119.667	148.611		45.7947	12
118	21.17	167	221	194		126	184		178		224	184.857		33.5481	7	12.68		87	60.5	78.5	241	143	184	131	138	146	134.333		55.778	9	18.5927		112	142	180	119.5	158		163		185.5	203	209.5	161	126.333	159.985		32.8104	11
120	21.17	131	231	202.5		144.5	162		170.5		216	179.643	163.829	37.5896	7	14.2075	13.2715	79	40	53.5	235.5	135.5	192.333	117	97	141.5	121.259	129.617	63.5431	9	21.181	21.887	101	124	180.5	103.5	150		166		179.5	204.5	217	165	132.667	156.697	160.557	38.454	11
122	21.18	176	203	157.5	197	114	175	161	170.5	161	193	170.8		25.5084	10	8.06646		97.3333	32	57.5	225.5	169.5	199	115.5	128	137	129.037		62.8727	9	20.9576		120		159	140	155	110	163		181.5	198	211.333	174	142.667	159.5		30.9355	11
124	21.16		226	169	154	119.5	143.5	116	173.5	116		152.188		37.7046	8	13.3306		84.3333		42	229	133.5	187	111	149	151.333	135.896		58.2981	8	20.6115		119		193.5	122	160	170.5	187		180.5	205	218.5	181.5	130	169.773		33.5644	11
126	21.15		224	183	184.5	112	164	90	174	90		152.688		49.4447	8	17.4814		94.6667	71	105	240				122	161	132.278		60.7426	6	24.7981		103.5		184.5	110	171	109	155		181.5	202.5	205.333	167.5	129	156.258		37.7178	11
128	21.15		239	159.5	188	131.5	150		177.5			174.25	165.36	37.4843	6	15.3029	10.7272	89.3333	55	101	224.5	137	184	105	154	131.333	131.241	136.556	51.4829	9	17.161	17.3779	116.5		183	100	168.5	110	177.5		193.5	201	206.667	172	128.333	159.727	162.633	38.7643	11
130	21.18		217	162	156.5	117.5	173	158	174	158		164.5		27.4708	8	9.71238		92.3333	34.5	79	220	158.5	191	117	132	155.667	131.111		57.6562	9	19.2187		115.5	147	173.5	99	154.5	99.5	166		204.5	199.5	206.5	179	132	156.375		38.6935	12
132	21.2			176	152	110.5	167.5	147	206.33	147		158.047		29.6768	7	11.2168		73.6667	95.6667	142.5	234	146	181	120.5	120	139	139.148		47.0366	9	15.6789		107	165	200		143	93.5	175		195	202	210.333	172	150.667	164.864		38.5533	11
134	21.2			159	160	135	187	163	185.5	163		164.643		17.6652	7	6.67682		87.5	68.6667	101	226.5	144	200.333	138	172	164.5	144.722		52.3589	9	17.453		137	173	198		152.5	125	152			206	210.333	191.5	150.333	169.567		30.3812	10
136	21.2			156	203	122.5	210	173	175	173		173.214	175.639	29.1888	7	11.0323	10.6681	113.667	79.3333	87.5	225		206.333	125	150.5	150	142.167	138.493	52.3081	8	18.4937	19.0784		179	182.5		153	88.5	179.5			204	217.667	164.5	146.333	168.333	174.686	37.5037	9
138	21.21		213	173.5	161	114	188	167	174.5	167		169.75		27.8773	8	9.85611		88	124	72	226	120	197.667		147	163	142.208		52.4329	8	18.5378			177			154	135	174			209	211.333	149.5	153.5	170.417		27.9452	8
140	21.23		218	174.5	168	107.5	202	161	183.33	161	172	171.926		30.7588	9	10.2529		45	100.333	80	226.5	143	192		151.5	162	137.542		59.7155	8	21.1126			186			150	96	181		209	204.5	214.333	169	173	175.87		36.4512	9
142	21.24		221		181	122	220	204.5	173.33	204.5	175	187.666		32.6142	8	11.5309		79	94	66	221	136	212	107	128	145.5	132.056		54.5083	9	18.1694			179	195				184		191	207	211	159.5	146.5	184.125		22.2305	8
144	21.24				167	130	197	175	175.5	175	175	170.643	177.371	20.1675	7	7.62258	8.73914	78.6667	63	70	232		191	103	119	151.5	126.021	129.167	60.9856	8	21.5617	21.8022		172	190	151			194		184		220.333	169.5	129.333	176.271	179.994	27.8	8
146	21.24					153	206	173.5	177.5	173.5	175	176.417		16.9924	6	6.93712		64.6667	44.3333		226		196.333	116	131	165.333	134.81		66.4666	7	25.122				225	122			199	213	205		204.333	177	135.667	185.125		37.4556	8
148	21.24	225	201			119	212	162	176.5	162	197	181.812		34.0881	8	12.0519		100.333	53	61	228		195.5	108	131	134	126.354		60.7795	8	21.4888			182	176	176.5				187	200		210	155	145.333	178.979		21.3799	8
150	21.24	215	212		165	136.5	193	184	177	184	159	180.611		25.0347	9	8.3449		70	49.3333	92	222	121	203.667	120	136.667	150.667	129.481		57.1096	9	19.0365			182	214.5	111	137			228	189.5	213	221	154	146	179.6		40.5502	10
152	21.23	203	200		187	156	194	192	185	192	183	188	184.63	13.6748	9	4.55826	9.16542	92	50	73	215	127	196	107	131.333	144.333	126.185	129.024	53.954	9	17.9847	19.1333		196.5	208.5	177.5	165	138			185	208	218	153	172.333	182.183	176.973	25.9762	10
154	21.21		206		162	131.5	179	178.5	185	178.5	181	175.188		21.3758	8	7.55748		68	51.5	73	224	101	207	120	120.667	153	124.241		60.4967	9	20.1656			187.5	239.5	136	161	151.5			195	245.5	225	155	157.667	185.367		39.5555	10
156	21.21	222	197		166	133.5	210	165	181.5	165	182	180.222		26.8492	9	8.94975		66	60.5	110	213	157	199.667	137	122.667	147.333	134.796		52.4331	9	17.4777			190.5	199	107.5	146	107			211.5	228.5	215.333	171	118	169.433		46.6832	10
158	21.22	266	190		208	132	244.5	146	196	146	227.5	195.111		46.7886	9	15.5962		83	57.5	78	229.5		192.667	145	119.333	142	130.875		59.1285	8	20.9051				213	89.5	144	130.5			196	240.5	208.667	179	137	170.907		48.5663	9
160	21.23	265		222	164	135	253	165	193	165	204	196.222	184.069	43.9112	9	14.6371	13.7283	93.3333	44	53.5	225		197.667	140	117	142.667	126.646	129.48	63.8479	8	22.5737	22.7684		179	207	112.5	150	107.5	197		199	204	232.667	150	176	174.061	170.546	39.9628	11
162	21.24	227		232	181	132.5	228.5	142	165.5	142	203	183.722		40.3501	9	13.45		133	70	49.5	216.5		193	122	125	149	132.25		55.9974	8	19.7981			167	201	95	165	89	176		197.5	211.5	212.333	162	180	168.758		41.9936	11
164	21.24	186		215	175	122.5	232	153	197	153		179.188		35.9324	8	12.704		110.5	75.6667	55.5	235.5		191	112		152.5	133.238		63.8889	7	24.1477			173	197	94		114	167		186.5	206.5	221.333	171.5	142	167.283		40.2921	10
166	21.24			234	176	151.5	225.5	155	143	155		177.143		37.3639	7	14.1222		86.6667	72.3333	47	230.5		184	117		143	125.786		64.9643	7	24.5542		149	184	205	130	165	117	161		196	209.5	230	160.5	158	172.083		33.5687	12
168	21.2			218	175	122	250	155	149	155		174.857	169.548	44.2697	7	16.7324	12.7115	89.6667	55	76	238	163	203.667	105.5		144	134.354	133.194	64.3563	8	22.7534	20.5957	135	193	205	146	155	114.5	175		190.5	223.5	230.667	201	150.667	176.653	171.963	36.4964	12
170	21.18		153	228	172	115	253	146	180.33	146	171	173.814		42.8657	9	14.2886		80	53	84	213.5	119	190.667			148.667	126.976		60.0044	7	22.6795		133	198	215	108	149	128.5	164		197	215	210.667	129	166	167.764		38.4543	12
172	21.18		174	209	150	116	210	149	184	149	163	167.111		30.6286	9	10.2095		88.3333	132	76	217	163	187	107		145.667	139.5		48.7201	8	17.2252				226.5	102	135	113.5	211		211	211	210	62	206	168.8		59.4625	10
174	21.19	125	164		165	120	192	152	203.67	152	188	162.408		28.8463	9	9.61545		95	46	66	240	133	180	123.5	157	147	131.944		59.1737	9	19.7246				224	131.5	156	118.5	180		213.5	212	207.333	127.5	176	174.633		39.4745	10
176	21.2	108	179	198	184	152.5	195	201	180	201		177.611	167.309	30.2838	9	10.0946	10.2401	81.6667	41		210.5	121	184	117.5	115	146.333	127.125	134.964	53.8732	8	19.0471	19.8651	158		226	128.5	156	130.5	185		204.5	219	206.333	97.5	164.5	170.53	178.247	41.4467	11
178	21.2	131	167		164	130		148	186.5	148		153.5		20.4145	7	7.71594		76	61.5		233.5	130	194.333	104.5	127	141	133.479		57.4987	8	20.3289		139	147	223	139.5	196.5	111	214		206.5	209.5	212.667	137.5	156.333	174.375		39.3986	12
180	21.19	139	166	201	171	109		196.5	174	196.5		169.125		31.7903	8	11.2396		99	67		257	125	193.333	124.5	130	146	142.729		58.6577	8	20.7386		148.5	186	224.5	114	179	122	216.5		202.5	212	201.5	186	157	179.125		36.4443	12
182	21.2	157	178	229	160	121	203	152		152		169		33.6876	8	11.9104		87.5	216.5	75		110	185.333		138	143.333	136.524		51.1845	7	19.3459		146.5	180	222	134	183.5	150.5	236		207.5	260	211	164.5	172	188.958		38.7054	12
184	21.2	168	178	227.5	242	117	210	158		158		182.312	187.932	41.4771	8	14.6644	16.3284	90.5	35	90	234	146	199.667		141	137.667	134.229	130.691	63.4118	8	22.4195	21.9255	145	205	211.5	130.5	185	150	227		220.5	247	207	182	161.667	189.347	182.738	36.4023	12
186	21.22		160	234	214	119	215.5	156		156		179.214		42.0336	7	15.8872		113	47.5	70.5	234	130	189.5			133.333	131.119		64.5421	7	24.3946		131		231	119	188.5	140.5	229.5		216.5	223.5	201.667	147	139	178.833		43.8802	11
188	21.22	191	176	256	223.5	139	220		200			200.786		37.5542	7	14.1942		82	50	60	229	154	195	111		145	128.25		64.1065	8	22.6651		154		252.5	164	157	142	189		214	203	203	195	130.5	182.182		36.1651	11
190	21.21	154		236	233.5	107	212		194			189.417		50.381	6	20.5679		77	38.5	102.5	202	152	197	97	154	142.5	129.167		54.6689	9	18.223		170		273	126.5	146	137	196		230	211	200.667	163	133.333	180.591		46.0688	11
192	21.22	180		248	234	137	237		192		154	197.429	201.408	43.4582	7	16.4257	14.5443	114.667	71.6667	68.5	227.5	116	196.5	104	153		131.479	131.994	56.9864	8	20.1477	20.9496	180		259	123	159	140	200			221	157.333	161.5	123.333	172.417	179.157	43.5942	10
194	21.23			254	178	142	219.5	178	182	178	211	192.812		34.109	8	12.0594		62	69.3333	71.5	221	109.5	190.5	115.5	180	148	129.704		58.2255	9	19.4085		155.5		264.5	122	156	159.5			254	219	164.667	167	145.333	180.75		47.956	10
196	21.24			226.5	173	157	229.5	241	190	241	188	205.75		32.7152	8	11.5666		103	66.3333	57	212	172	196.5	128.5		142	134.667		57.3133	8	20.2633		149		257	124.5	198	145.5			242		185	188	137.333	180.704		46.4132	9
198	21.25			235.5	168	145	233.5	259	167.5	259		209.643		47.9563	7	18.1258		69	38.5	69	225.5	183	196	136		140	132.125		67.8226	8	23.9789		152		266	122.5		143.5	229		236		200.333	155.5	140	182.759		51.1134	9
200	21.26		168	230	186	154	242.5	225.5	180	225.5		201.438	194.595	33.2227	8	11.746	16.7587	56	53	54	215.5		220.333	130		142.5	124.476	132.205	73.7044	7	27.8576	21.0744	146	203	269	144		141	227		227	241	210	171	140.667	192.697	191.472	46.1701	11
202	21.26		168	233.5	166	174	228.5	243.5	175	243.5		204		36	8	12.7279		74	74.6667	127	201		234	138	165	144.5	144.771		55.8283	8	19.7383		155.5	214	259	137.5	197	146.5	226		236	239	213.333	192	139.667	196.292		42.2596	12
204	21.26	221	176	227	260	138.5	226	254	176	254		214.722		42.222	9	14.074		62	45.3333	110	195	130	202.333	134	150	137	129.519		52.5743	9	17.5248		143	218	264	137.5	181	158	184	163	229	211	214.333	196.5	147.667	188.231		38.1259	13
206	21.26	160	161	231	251	123.5	220	26	225.5	26		158.222		85.4613	9	28.4871		79	51.6667	59.5	204	131	207.333	129	162	147	130.056		57.5313	9	19.1771		139.5	217	275	143.5	191	164	193	167	233	224	216	144	145.667	188.667		42.4469	13
208	21.26	155		240	244	140.5	210.5		224			202.333	209.991	44.1697	6	18.0322	16.3944	113.667	74	51.5	210.5	134	202	128	162	176.5	139.13	125.664	54.4121	9	18.1374	20.7131	146	229	276	138	209	166.5	190	156	238		218.333	160	150.333	189.764	195.097	43.9067	12
210	21.23	174		247	265	132	228	239	169.5	239		211.688		46.9003	8	16.5818		73.3333	85.5	49	213.5	120.5	212.5			142	128.048		65.4961	7	24.7552		132	216	266	139.5	217	153	210.5		214	249	209.667	180	148.667	194.611		43.5698	12
212	21.03	169	174	268	278	129	236.5	243	204.33	243		216.092		50.1303	9	16.7101		73.6667	65.5	38	215	133.5	201.333	100		122	118.625		63.3046	8	22.3815		157		288	134	224	132	232	162	255	250	223	173	151.333	198.444		52.863	12
214	20.56	159	184	263	274	133.5	230	234.5	199	234.5	187	209.85		45.0734	10	14.2535		73.6667	55.5	60.5	208.5	97	176	103	139	138.5	116.852		52.7347	9	17.5782		139		306	135.5	236.5	144	233	155	236	231	210.5	188	156.333	197.569		53.1265	12
216	19.95	162	204	235.5	279	131	236.5	226	162.5	226	196	205.85	202.833	44.0789	10	13.939	14.3431	87.6667	54	69	210.5		177	104	142	136.333	122.563	124.627	53.9788	8	19.0844	18.4385	144			129	222.5	153	235.5	169	237	231.5	216.5	186	145.5	188.136	190.858	41.6714	11
218	19.33	169		253.5	273	160.5	250	226	205.33	226	197	217.814		38.3173	9	12.7724		79.6667	101.5	47.5	207	139	182	102	119	162	126.63		50.8585	9	16.9528		135		282	130	218.5	158	229	179	241	229.5	198	182	144	193.833		47.4784	12
220	18.93	157		228	270	141.5	250	191	141	191	187	195.167		46.1749	9	15.3916		73.3333	79	39	216.5	126	202.5	97	141	150.667	125		59.4345	9	19.8115		136.5	214	269.5	146	229.5	155.5	210	151	233	228.5	227	199.5	123.5	194.115		45.9697	13
222	18.62	148		246		135	249.5	209	160.5	209	183	192.5		43.1881	8	15.2693		88	75	46	216	111	188	115.5	142	137.333	124.315		53.7158	9	17.9053		125	199	272.5	143	218.5	148.5	216	151	238	236	195	157.5	135.5	187.346		46.9332	13
224	18.14	186	107	249		128	257	230.5	188	230.5		197	207.672	55.564	8	19.6448	14.8356	91.5	84	67	224		190	120.5	177	150.667	138.083	138.843	56.3242	8	19.9136	19.4156	140	222	273.5	142	207	175	215		230	239.5		154	132.5	193.682	191.184	47.3737	11
226	17.76	204.5	125	246.5		128.5	258.5	217.5	162	217.5	205	196.111		47.8113	9	15.9371		70	91	111.5	216	166	198.5	108		153	139.25		52.3396	8	18.5048		152.5	238	268.5	138.5	210	154	202	153	227	227		155	159.333	190.403		43.312	12
228	17.42	193	196	259		142.5	246	226.5	217	226.5	204	212.278		34.134	9	11.378		88	75	56	222.5		191	126.5		138	128.143		61.3655	7	23.194		150	235	268.5	131	217	140.5	203	162	228.5	246		161	161	191.958		46.3727	12
230	17.13	214	217	250	286	136	261	224.5	221	224.5	219	225.3		39.1572	10	12.3826		72.3333	138	155	221		200	125.5	145	142.333	149.896		45.3967	8	16.0502		141.5	221	270	144.5	208	149.5	202	165	240	235.5		147	140.333	188.694		46.1049	12
232	16.82		221	224	284	139.5	254.5	229.5	223	229.5		225.625	221.017	40.9178	8	14.4666	13.0386	72.3333	73	70	234		210	121	161	140.333	135.208	130.714	63.6084	8	22.489	21.7025	124	231	273.5	135	197	143	231.5		230	232.5		158	141.667	190.652	196.977	51.7457	11
234	16.48		219	238	279	138	265	229	204.67	229	202	222.63		40.6414	9	13.5471		88.3333	105.667	56.5	213		191	121.5	127	140.333	130.417		51.4464	8	18.189		125	234.5	269.5	142	212	134	233.5		230	238		186.5	148.333	195.758		50.6256	11
236	16.12		224	229	273	137.5	262.5	214	209.33	214	218	220.148		38.256	9	12.752		73.3333	74.3333	36.5	231.5		201	144	146.667	154.333	132.708		66.9782	8	23.6804		133	233	279	131.5	217.5	146	237.5		234.5	235	233.5	188.5	148	201.417		49.9904	12
238	15.8	217	232	237		133.5	256.5	223	207	223	212	215.667		34.166	9	11.3887		69	72.6667	36.5	206		204	106	153	149	124.521		63.5027	8	22.4516		165	240	265	131	210	159.5	187		230	232.5	251	177	153	200.083		43.7092	12
240	15.49	187		230		127	258.5	232	179.5	232		206.571	214.471	44.6957	7	16.8934	15.7692	70	76	37	226		188	119	139	137.667	124.083	128.898	62.935	8	22.2509	20.7822	126.5	248	264	133.5	219	144.5	201	157	229	245.5	254	170.5	153	195.808	200.535	50.1612	13
242	15.13	187	222	228		144	270.5	222	177.5	222		209.125		38.4548	8	13.5958		92	104.5	38.5	218		189	110.5	162	143.333	132.229		57.6117	8	20.3688		148.5	235	267.5	138.5	215	142.5	224	144	233.5	235	260	185	162	199.269		47.4941	13
244	14.75	196	227	268.5		151.5	279	228	175.5	228		219.188		43.5127	8	15.3841		92.3333	64	44	226		190	120	161	141.333	129.833		62.308	8	22.0292		150	227	284.5	140.5	217	136.5	244	160	249.5	237.5	256.5	158	154.333	201.179		52.1591	13
246	14.34	191	224		300	136	263	232	206	232		223		48.6592	8	17.2036		84.3333	62	66.5	228.5	131	184	109	151	148.667	129.444		55.4398	9	18.4799		158.5	230.5	286	123.5	210	166	249	186	228	249	258.333	174	157.667	205.885		48.6137	13
248	13.99	214	225	229	293	140.5	265	224	199	224		223.722	223.425	42.0781	9	14.026	15.6141	64	146	101	218.5	131	180	106	145	146.667	137.574	123.352	45.2061	9	15.0687	18.5663	123	235.5	290	146	234	145	200.5	184	245.5	253	246.333	177	144	201.833	198.731	52.6702	13
250	13.72	215	217	238	298	130	268	222	190	222		222.222		47.0499	9	15.6833		68.3333	103	63	222	128.5		117		144	120.833		53.6405	7	20.2742		147.5	238	287	119.5		143	201	170	262.5	251	261	177	171	202.375		55.5387	12
252	13.62	199	218	237.5	292	125.5	267.5	225.5		225.5		223.812		49.3761	8	17.4571		65.3333	92.5	66	213	128		109		141.667	116.5		51.4432	7	19.4437		163	241	280.5	142.5		163	196.5	174	238.5	245	250.5	167	134	199.625		48.9847	12
254	13.48	199	227	248	294	135	269.5	223	197	223		223.944		45.8697	9	15.2899		95	77	62	216.5	131		106		142	118.5		51.5356	7	19.4786		147	232.5		138		147.5	226.5	161	242	243.5	243	171	150	191.091		45.4554	11
256	13.24		222	248		127	276	214	194.5	214		213.643	222.383	46.5696	7	17.6016	13.8769	76	51	47.5	219	155	165	97		136.333	118.354	128.306	60.6846	8	21.4553	19.6287	135.5	247	301	134	212	131	236	170	237	236.5	252	185	164.5	203.192	199.392	53.8402	13
258	12.99	197	221	254.5		142.5	282	213	190.5	213	235	216.5		39.7704	9	13.2568		63.3333	76	47	211.5	133	184.5	156	137	156.667	129.444		56.2409	9	18.747		153.5	249.5	299.5	144.5	219	150	165	170	224.5	234	242	179.5	165.333	199.718		48.0627	13
260	12.75	265	220	260.5		164	278	247.5	187	247.5	237	234.056		37.5462	9	12.5154		72.3333	76.6667	50.5	213.5	127	191.5	162	145.333	146	131.648		55.6151	9	18.5384		178	246.5	287.5	143.5	219	132.5	198	174	228.5	237	247	162	154.333	200.603		47.4403	13
262	12.58	236	235	241		143.5	263	240	188.5	240	241	225.333		36.4014	9	12.1338		76.3333	78	35.5	218	140	189	161	138.667	167.5	133.778		59.3225	9	19.7742		148.5	248.5	284.5	140		146.5	178	151	233	243.5	250	140.5	164.667	194.056		53.3751	12
264	12.36	244	223	250.5		124	254	231	192	231	247	221.833	228.597	41.2492	9	13.7497	17.2697	113.667	62.5	92.5	199.5	113.5	183.5	130.5	125.667	143.5	129.426	131.968	42.4151	9	14.1384	17.597	145	237	292.5	139.5		140	217.5	155	233	231.5	249	157.5	156	196.125	198.458	52.7309	12
266	12.17		226	252.5		123.5	275	235.5	194.5	235.5	254	224.562		47.1316	8	16.6635		77.3333	44	77.5	220.5	125.5	202.667	124	127	152.5	127.889		58.0174	9	19.3391		134.5	238	295.5	155	190	154	221.5	163	229.5	236		162	151	194.167		49.11	12
268	12		192	255.5	308	127.5	290	226	201	226	249	230.556		54.2168	9	18.0723		88.6667	47	67.5	226.5	142	204.667	125.5	131.5	151	131.593		59.1352	9	19.7117		128.5	258	304.5	122	200	156	233.5	160	229	246.5	206	189.5	144.5	198.308		55.0237	13
270	11.81			248.5	318	120	278	236	203	236	260	237.438		58.2467	8	20.5933		83	67.5	79.5	212.5	154	196.667	151	151.5	155	138.963		51.5963	9	17.1988		132	254	287.5	141	198	155	223	169	240.5	245.5	264.5	192.5	165.5	205.231		50.7919	13
272	11.65	236	236	243.5	314	129	282		237.33			239.69	232.138	57.1718	7	21.6089	16.9259	89	86	65	206	131	204.5	130	148.5	160	135.556	131.381	50.1669	9	16.7223	18.539	151	259	307.5	145.5	215	167.5	228		216.5	250.5	266	190.5	162	213.25	210.299	51.4161	12
274	11.49	229	231		270	140	273	194	232.33	194		220.416		43.7748	8	15.4767		79	84.5	59.5	198	138	191	127	141	150.5	129.833		48.2189	9	16.073		152.5	245.5	293.5	141.5	227	160	224		241.5	245.5	237.667	200.5	140	209.097		49.7397	12
276	11.29	233	225	224		141	283.5	229.5	229	229.5		224.312		38.9064	8	13.7555		85	49	68.5	226.5	138	183	128.5	149	155.333	131.426		56.5025	9	18.8342		156	249.5	293.5	132	217.5	149.5	230.5		239	248.5	248	208.5	143	209.625		52.1589	12
278	11.19	240.5	234	250	334	121.5	287	247	225.33	247	255	244.133		53.3238	10	16.8625		83.6667	47	65	221		200	104	147	162	128.708		63.7152	8	22.5267		155.5	242	287.5	144	227	148.5	218		235.5	247	258.667	188	159	209.222		48.5772	12
280	11.07	240.5	243	266	247.5	131.5	299	238	230.67	238	254	238.817	231.694	42.5203	10	13.4461	14.18	75	50	72	253		205.5	122	148.5	161.5	135.938	134.082	70.4422	8	24.9051	20.7216	152	258	285	161.5	222.5	137.5	215.5		244	246	258	186.5	154.5	210.083	209.451	49.9786	12
282	10.82	225	257	266	243.5	118.5	308	224.5	226	224.5	250.5	234.35		48.369	10	15.2956		97.3333	48	71	217	134	195	118	141	175.333	132.963		56.2619	9	18.754		159.5	254	282	158.5	215	156	205		223	245.5	259.333	203	151.5	209.361		45.345	12
284	10.74	207	235	257	228	134	284	221.5	229.33	221.5	264.5	228.183		40.4436	10	12.7894		70.6667	35	69.5	205	122	195	120	155	200.333	130.278		63.0385	9	21.0128		142	263.5	272	147.5	206	155	203		248	240	253	192	167	207.417		47.3021	12
286	10.63	214		227	224.5	125	294	223.5	231.33	223.5	266	225.426		45.5661	9	15.1887		74	62.5	82.5	196	159	203	130	135.333	192	137.148		54.6433	9	18.2144		155.5	254.5	301.5	140.5	216	146.5	203		238	242.5	258	179	196.333	210.944		50.0469	12
288	10.52	268		232.5		138	305	226.5	228.33	226.5	269	236.729	231.988	48.8808	8	17.282	16.4401	81	81.5	70.5	231	138	210.333	123	129	190.667	139.444	132.845	59.097	9	19.699	19.626	155	243	309	155	210.5	153.5	203		231	243	254	126	199	206.833	209.271	52.8326	12
290	10.4	228.5		242.5	299	138.5	303.5	221.5	209.5	221.5		233.062		52.3501	8	18.5085		80.3333	114.5	72.5	198	146	213	119.5	131.667	192	140.833		50.8467	9	16.9489		151	256	312	139.5	212	148	218		241.5	244	249	161	212.333	212.028		53.0091	12
292	10.29	239.5		235	218	122.5	301.5	215.5	199.5	215.5	252	222.111		47.7001	9	15.9		73	45.5	82	204		202.333	102	121.667	183.5	126.75		62.1433	8	21.971		164	273	308	136	190	125	208		223.5	242	242.5	177.5	208.333	208.153		53.9988	12
294	10.22	237.5	285	248.5	260.5	140	299.5	216.5	212	216.5	244.5	236.05		44.4931	10	14.07		90.3333	35.5	103	192	139	207	94	134		124.354		56.244	8	19.8852		170.5	265	290	140.5	210.5	149	199		248	245	245.333	197.5	160.5	210.069		48.7868	12
296	10.15	220	264	253	233.5	131.5	300.5	212	215	212	253.5	229.5	234.429	44.5876	10	14.0998	13.6674	87.6667	40.5	79.5	198	171	211.333	103	147		129.75	127.104	61.2841	8	21.6672	18.878	159	265	295	126.5	247	154	192		239.5	245.5	254.333	202.5	167	212.278	213.108	52.7353	12
298	10.05	229	261	242	242	120	302	243	239.33	243	272	239.333		46.9657	10	14.8519		76	44.5	75	197	112	214.333	103	147	136	122.759		56.7434	9	18.9145		155	262	301.5	135.5	237	189	169		250.5	246	239.333	197.5	169	212.611		50.5017	12
300	9.94	236	260	244	244	130	283	244.5	232	244.5		235.333		42.287	9	14.0957		82	53.6667	78	195	158	220.667	112	125	148	130.259		55.6064	9	18.5355		145	257.5	293.5	159	225.5	151	221		234	244	246	199	163.5	211.583		47.8425	12
302	9.88	239	225	234.5	235	145	285	234	231	234	273	233.55		36.7533	10	11.6224		70	66	87.5	184	146	208	103	130.333	136	125.648		49.1845	9	16.3948		157	259	306	148	225	148	209		247	235.5	252.667	194	210.333	215.958		48.6264	12
304	9.82	233	300	237.5	156	133.5	314	218	232.33	218	277.5	231.983	241.804	57.0768	10	18.0493	15.1922	86.6667	73.6667	75.5	199	152	216.5	114	134.667	151	133.667	130.995	51.6557	9	17.2186	17.013	153.5	250	274	154	215	161	211.5		246	237	250	198.5	208.667	213.264	213.473	40.5459	12
306	9.78	238	291	241	245.5	148.5	290.5	235.5	230.33	235.5	286.5	244.233		41.7344	10	13.1976		95.6667	67	83	200	134.5	213	115.5	131.667	135	130.593		49.2454	9	16.4151		141	258	304	140	219	155.5	252		235.5	245.5	248	210	163.5	214.333		53.0074	12
308	9.76		282	241	306	147.5	288.5	228	239.67	228	277	248.63		47.4557	9	15.8186		67.6667	72	86	195	117	218.667	119.5	143.333	151	130.019		52.643	9	17.5477		158.5	259.5	308	151.5	201	167.5	233		239	240.5	248.333	186	201	216.153		46.6987	12
310	9.72		272	245	230	158.5	290.5	233	225.33	233	294	242.37		41.1098	9	13.7033		79.3333	82	80.5	203	128.5	217.5	118.5	124	134	129.704		50.6117	9	16.8706		114.5	264	296	180	223.5	147.5	203	184	226.5	238.5	244	200	210.333	210.141		47.8593	13
312	9.68	231	261	242	154	151	301	241.5	221.5	241.5	270	231.45	232.488	47.2343	10	14.9368	13.1794	76.3333	73	87.5	198	133.5	215	131.5	129	160	133.759	129.544	50.7108	9	16.9036	18.8168	127	261.5	314	123	229.5	165	223.5	185	231.5	242	233	196	213.5	211.115	211.89	52.7147	13
314	9.66	239	257	213.5	224.5	144	270.5	239	233.67	239	273	233.317		36.6109	10	11.5774		79.6667	52.3333	89	232	156	210	116	127.5	130	132.5		59.026	9	19.6753		146	257	313	139.5	239	172	221	191	234	241	233.667	197.5	219.5	215.705		47.0565	13
316	9.62	242	249	246.5	226	130.5	295.5	214.5	235.67	214.5	278	233.217		44.3432	10	14.0226		81.3333	54	87.5	212		201	107.5	145.5	160	131.104		57.7587	8	20.4208		140	264	293	160.5	221.5	155.5	209		231	238	221.667	200.5	217	212.639		44.3904	12
318	9.6	236	241	246.5	238.5	138.5	292.5	222	230.67	222	252	231.967		38.5195	10	12.1809		54.6667	69.3333	89	209.5	146		100	157	141	120.812		51.6686	8	18.2676		141.5	255	300	142.5	211.5	167	214.5	182	233.5	227.5	219.333	192	219	208.103		44.0954	13
320	9.58	245	252	242.5	239	146	298	227	226.67	227	264	236.717	240.017	38.5287	10	12.1838	12.7427		101.667	92.5	191	138.5		96	163.5	129	130.31	134.195	37.1503	7	14.0415	16.7587	163	257	293.5	151	208	178.5	196	198	230.5	233	226.333	204	152	206.987	211.216	41.5387	13
322	9.57	260	253	242	301	140	292	225.5	198.5	225.5	297	243.45		49.7446	10	15.7306			80.5	110.5	205	124.5		95	141	136	127.5		40.464	7	15.2939		159	256.5	295.5	140	204.5	164	201.5	205	236.5	236	240.667	215	222	213.551		42.3682	13
324	9.56	245	254	247	237	163.5	300.5	226.5	246	226.5	285	243.1		36.6983	10	11.605				92	196	160			130.5	146	144.9		38.2302	5	17.0971		178	257	302.5	137	203	163.5	209.5		230.5	232.5	240.333	219.5	231.667	217.083		43.8323	12
326	9.53	233	263	232	224.5	170.5	303	221	224.5	221	275.5	236.8		36.2117	10	11.4512			61.5	74	224	129		155	152	143	134.071		54.5087	7	20.6024		140	259	291	145.5	197.5	137	200.5	193	222	235	231.333	214	228.333	207.244		45.9748	13
328	9.5	247	248	232.5	227	154	295	228	224.5	228	279.5	236.35	236.113	37.5862	10	11.8858	14.0562	62	60.5	77.5	185.5	146		144	151.5	125	119	128.937	46.6935	8	16.5087	17.5639	146	266	294	149.5	195.5	152.5	205	204		233	254	214	233.333	212.236	214.275	47.1855	12
330	9.48	257	260	234	214.5	147	306	214	209.5	214	294	235		46.3423	10	14.6547		65.5	79.3333	103.5	214.5	115		129	167	155	128.604		48.9523	8	17.3072		150.5	263.5	275	134	238	167.5	207	222	221	228	244.333	209.5	232	214.795		41.7891	13
332	9.47	253	249	240	222.5	125.5	306	195	242.5	195	283	231.15		50.7111	10	16.0363		60	73	96	212.5			127	138	159	123.643		52.8242	7	19.9657		141	260	289	127	229	152.5	200	231	243	238	242.333	205.5	234.333	214.821		48.156	13
334	9.45	229	255	232	248	137.5	287	250	233	250	298	241.95		43.1589	10	13.648				80.5	207	139		139	150	151.5	144.5		40.3534	6	16.4742		149.5	261	297	127	222.5	171.5	190		239	238	246	203.5	238	215.25		48.7799	12
336	9.44	241.5		195	235.5	131	301	238	250	238		228.75	239.543	48.9095	8	17.2921	14.1479	70		82	215.5	153.5		127	162	148.5	136.929	136.274	49.6751	7	18.7754	16.6584	150	251	301.5	156	220	162.5	200	214	234.5	246	236.667	195	231.333	215.269	213.391	42.7863	13
338	9.43	259.5	274	247	235.5	145.5	301	242	251.33	242		244.203		42.1813	9	14.0604			63.3333	82.5	216.5	132.5	180	120	125	151	133.854		49.4778	8	17.493		134.5	254	288	130.5	224.5	164	218	227	226.5	251	233	206	230	214.385		45.9783	13
340	9.41	267	267	257	245	161	297	222.5	247.67	222.5	263	244.967		36.8414	10	11.6503		112.667	71.6667	85.5	208.5	132	203	128	135.333	147	135.963		46.3413	9	15.4471		148	257	283	152.5	211.5	139	191	218	256	243.5	235.5	195.5	232.333	212.526		45.3423	13
342	9.39	263	269	241.5	228.5	135.5	293	228	243	228	273	240.25		42.9717	10	13.5889		124.5	79	92	219.5	160	186.667	111	133.5	139	138.352		44.7536	9	14.9179		111.5	263	288	155.5	204.5	166.5	222	226	255.5	244	224	197	190.5	211.385		48.1617	13
344	9.38	273	267	249		137	313	227	244.33	227	277	246.037	242.886	49.0341	9	16.3447	13.5663	83.6667	70	89	215.5	92	189	104.5	118	143	122.741	128.795	50.1896	9	16.7299	18.7584	131.5	265	309.5	175.5	215	172	203	225	250.5	245.5	227.667	192	184	215.09	213.641	46.4548	13
346	9.36	270	263	227.5	230	122	296.5	224.5	245.67	224.5	288	239.167		49.0025	10	15.496		82.6667	63	88	206.5	158	197.667	120.5	128		130.542		53.1848	8	18.8037		134.5	254	307.5	142.5	213.5	189	207	238	243	246.5	234	184	178	213.192		47.8799	13
348	9.35	279	269	225.5	246.5	151	300	224	243	224	259	242.1		40.7886	10	12.8985		115.667	63.6667	78.5	214.5	153	193	108	123.5		131.229		52.6582	8	18.6175		115	256	298	162	199.5	157	207	224	245.5	245	234	187	201.5	210.115		48.2835	13
350	9.34	228.5	265	225.5	238.5		297	215	238.67	215	275	244.241		28.578	9	9.52601		98	64.6667	94	216	127	195		120		130.667		55.2499	7	20.8825		133.5	254.5	305	165	201	152.5	248		251.5	248.5	231	192	211.5	216.167		49.7532	12
352	9.33	184	261	229	236.5		286.5	214.5	242.33	214.5	295	240.37	236.789	35.711	9	11.9037	10.5662	104.667	71.3333	111	220.5	135.5	189.333	97	119		131.042	130.453	49.8381	8	17.6204	18.5568	137	254.5	289	150	225.5	165.5	201	240	253	244.5	243.667	197	200.5	215.474	216.763	45.087	13
354	9.32	216	253	232.5	236	250	293.5	213	230	213	289	242.6		29.1946	10	9.23213		105.667	48.5	93.5	207	174	191	92	122.5		129.271		55.6117	8	19.6617		146.5	262	298.5	161.5	221.5	169	184	222	244.5	244.5	237.667	203	208	215.59		43.1536	13
356	9.3	234	249	229	203	185	288.5	218	231.5	218		228.444		29.2034	9	9.73448		111.333	44	89	221.5	158	178.5	114	116		129.042		55.2638	8	19.5387		132	249	319	160.5	216.5	172.5	194.5	258	242	249	229	199	213.5	218.038		48.4151	13
358	9.29	250.5	256	237	254	167	287.5	214	241.67	214		235.741		34.1834	9	11.3945		93.6667	52	109.5	211	141.5	179	139	134		132.458		49.2331	8	17.4065		135	252.5	312.5	161.5	208.5	167.5	196.5	238	249.5	249.5	230.333	212.5	219.5	217.949		46.4342	13
360	9.28	236		241.5	244	159.5	284.5	209	243.67	209		228.396	234.954	36.5534	8	12.9236	12.9187	73.6667	67	88.5	216.5	150	174.5	124.5	125.5		127.521	128.344	51.7253	8	18.2876	19.1788	142.5	253	308	166	201.5	180	202	248	236	247	237	196.5	219.5	218.231	213.389	43.389	13
362	9.28	236.5	271	248	232	149.5	285	213	240.33	213		232.037		39.0575	9	13.0192		78	67	82	216	144	195	112	137		128.875		54.9765	8	19.4371		153.5	243	302	141.5	202	165	192		229.5	247	250	202.5	222.5	212.542		46.058	12
364	9.27	263.5	273	239	239	147.5	287.5	208	237.67	208	284	238.717		42.7249	10	13.5108		101.667	72	75.5	219	137	200.333	109	101		126.938		55.1113	8	19.4848		142	268.5	302.5	152	204.5	166.5	210	229	241.5	245	239	197	172	213.038		47.2592	13
366	9.27	246	270	247.5	233.5	153	290	223	238.67	223	282	240.667		38.6477	10	12.2215		97	89.3333	63	211	165	202	107	106		130.042		55.1709	8	19.5058		147	259	281	155	195.5	173	194.5	250	240.5	243.5	246.667	189	152	209.744		45.6952	13
368	9.26	259	276	237	222.5	157	291		236		289	245.938	247.9	44.0733	8	15.5823	13.2143	77.3333	82	82.5	208	126	205	105.5	164		131.292	128.542	54.5133	8	19.2734	19.2461	148.5	260.5	296	152.5	218	177	217.5	240	240	244.5	225.333	181	221.5	217.103	218.696	42.6095	13
370	9.26	243	276	235	212	206.5	277		237		294	247.562		31.7866	8	11.2383		92.6667	68.5	74	202	133	209	103.5	127		126.208		53.9077	8	19.0592		156	262	294	153.5	212.5	169		240	243.5	246.5	240	177.5	220	217.875		44.9465	12
372	9.26	225	266	240	226.5	189.5	307.5	213	248	213	280	240.85		35.4409	10	11.2074		74	73	92	200.5	152.5	207	119	120		129.75		52.7189	8	18.639		146.5	254.5	327	141.5	211.5	186.5	234		228.5	247.5	237.667	188	222.333	218.792		50.2238	12
374	9.26	292	260	228	245	180	302.5		248.5		302	257.25		41.9438	8	14.8294		69.3333	70	79	208.5	161.5	198	128	101		126.917		56.605	8	20.0129		156.5	255	314	148	233.5	165.5	235.5		244.5	244.5	234.667	200.5	220	221.014		47.1492	12
376	9.26	288	255	231	247.5	186	307.5		245.33		306	258.291	252.257	41.138	8	14.5445	12.571	44	71	102	202.5	128	193	116	122.5		122.375	127.714	54.3499	8	19.2156	19.8676	142	254.5	321.5	151	220	170	230	239	242.5	245.5	238.667	196.5	227.667	221.449	219.183	47.7731	13
378	9.27	272	256	242.5	239	157	308	222	256	222	284	245.85		41.2284	10	13.0376		68	89	115	213.5	131	188.5	126	142		134.125		48.0615	8	16.9923		147.5	246	307.5	150	224	149.5	230	247	240	250.5	235.333	206.5	215	219.141		46.6072	13
380	9.26	279	294	215	224	200.5	298	248	242.67	248	291	254.017		34.9819	10	11.0623		77	71	82	202	143.5	192		124		127.357		54.4539	7	20.5816		136.5	250	309.5	146.5	220	147	216.5	266	243	245	224.333	198.5	214.5	216.718		50.2222	13
382	9.25		279	222	230.5	188	301	252	247.33	252	286	250.87		34.9188	9	11.6396		62	61.5	92	216	139.5	188.5		129.5		127		60.0083	7	22.681		145	243.5	290	150.5	223.5	152	229	259	242	247	227	217	227	219.423		44.2167	13
384	9.25	239	269	219.5	225.5	161	294	239	253	239	278	241.7	239.256	36.8414	10	11.6503	12.3627	79.6667	64	95.5	217.5	149	196.667		119		131.619	128.571	58.6573	7	22.1704	20.996	144.5	247	305.5	146	216.5	185	222.5	228	244.5	245	227	209.5	227	219.077	218.804	42.7643	13
386	9.25	220	264	219	203.5	166.5	283	234	259	234	275.5	235.85		35.7795	10	11.3145		73	67.5	106	216.5	130.5	181.333		113		126.833		54.8751	7	20.7408		148	236	288	140	200.5	155	230.5	244	235	244.5	229	203	235.667	214.551		43.5988	13
388	9.25	226	268	211	241	166	288	233.5	236.67	233.5	290.5	239.417		36.8849	10	11.664		70.6667	64.5	102	212	134	182.333		125.333		127.262		54.8373	7	20.7265		142	238.5	313	153	232	174	205	270	241.5	245.5	234.667	200.5	221.667	220.872		46.7707	13
390	9.24	229		218.5	247	155	301.5	227	255.5	227	300	240.056		44.4659	9	14.822		68.3333	82.5	80.5	202.5	160.5	181.667		124		128.571		53.8314	7	20.3464		129.5	235.5	312	157.5	234.5	183	198	274	231	244	236	224	210.333	220.718		47.2897	13
392	9.23	235.5	287	217	245.5	175	310	224	233	224	284.5	243.55	242.075	39.9009	10	12.6178	12.9972	61.6667	63.6667	81.5	213	138	176		128.5		123.19	124.393	57.9777	7	21.9135	20.4476	143.5	240.5	294	139	229	163	188	270	245.5	239	229.667	225	199.5	215.821	214.984	46.9808	13
394	9.23	242.5	277	231.5	230	171	303	222	245.67	222	287	243.167		38.1027	10	12.0491		77.5	58.6667	79	193.5	150.5	184		112		122.167		54.3272	7	20.5338		150	238.5	307	146	215.5	173.5	204	268	243	238.5	220	221	211	218.154		44.6642	13
396	9.23	237.5	265	215.5	231.5	161	303.5	219	246	219	298.5	239.65		42.0529	10	13.2983		71.6667	57	61	199	145	179	128	142		122.833		54.2703	8	19.1875		138	244	320.5	142.5	220.5	167	210	274	245.5	231.5	222	196.5	148	212.308		53.9948	13
398	9.23	257	277	197	231	158	299	222	264.33	222	292	241.933		44.3466	10	14.0236		124	53	76	206		178.667	132	136		129.381		53.3272	7	20.1558		121	247.5	291	138.5	210.5	171	203	267	225.5	237.5	218.333	219	227.667	213.654		47.5265	13
400	9.23	258	264	238	242	185	294	211	248.67	211	287.5	243.917	243.454	34.4948	10	10.9082	11.0044	83	77	92	202	125	181	113	117		123.75	127.75	45.3833	8	16.0454	16.2228	107.5	250	318	183	220		210.5	244	242	234	228	203.5	241	223.458	216.356	49.091	12
402	9.23	272	261	242	251	196	297.5	239	248.67	239	276.5	252.267		27.3595	10	8.65183		95.6667	73	93	197	152	182.667	124	125.5		130.354		44.0759	8	15.5832		118.5	245.5	311	165	229	167	200.5	245	241.5	238	222.333	196.5	237.667	216.731		48.0198	13
404	9.23	271.5	241	241	234	181.5	296	214.5	251.67	214.5	284	242.967		34.7581	10	10.9915		85.3333	73	114	191	144	177.333	111	121		127.083		41.4582	8	14.6577		136	250	312	109.5	199	178	181		239.5	238.5	229.667	198	229.667	208.403		54.0502	12
406	9.23	259		266	227	169.5	288.5	210	247.33	210		234.666		38.0876	8	13.466		77	66.6667	93	209.5	176	179.333	113	124		129.812		52.6225	8	18.6048		158	250	303.5	127		153	239		237.5	251	238	197.5	230.667	216.833		52.2649	11
408	9.23	257.5	281	185	229.5	168	293.5	190.5	249	190.5		227.167	240.864	45.6454	9	15.2151	13.2844	63.5	69.3333	102	198.5		181	133	116.5		123.405	122.952	51.7473	7	19.5587	18.8429	146.5	251.5	306	150	231	176	232		233	250.5	239.667	191	231	219.847	218.887	46.0625	12
410	9.23	251	274	205	237	173.5	292.5	249	248	249		242.111		35.1344	9	11.7115		108.667	66.6667	119.5	205.5		189.333	113	138		134.381		48.3319	7	18.2677		157	246.5	301	151.5	236	179	232.5		234.5	249	240.333	187	237	220.944		43.5365	12
412	9.22	260.5	277	237.5	251.5	177	288		242			247.643		36.0459	7	13.6241		75	63.6667	82	197.5		169.5	108	108		114.81		50.3295	7	19.0228		152.5	243.5	301	152.5	242	172.5	231	209	231	248.5	244.5	181	228.333	218.256		43.1011	13
414	9.22	234.5	272	239	236.5	172.5	316	254	240.33	254		246.537		37.7613	9	12.5871		80.5	76.6667	83.5	201		173.333	106	113.5		119.214		49.0062	7	18.5226		126	244	300.5	155	227.5	163	229.5	216	244	246	242.667	195	225.333	216.5		46.358	13
416	9.22	252	265	231	220	194	319	237.5	245.33	237.5	290	249.133	252.508	35.4554	10	11.212	10.9169	73.5	77.6667	75	195.5	145	179.5	119	94.5	148	123.074	126.343	46.3614	9	15.4538	13.8407	138.5	249.5	320.5	146.5	229	169.5	234.5	233	246.5	244.5	242.667	193	225.667	221.026	218.894	48.8102	13
418	9.22	269	264	229.5	208	244.5	313	240.5	266.33	240.5	286	256.133		30.0139	10	9.49124		122.333	75.3333	77.5	201	125	168	115	112	145	126.796		40.3037	9	13.4346		148.5	255	323.5	170.5	229	167.5	220	228	244.5	244	242.667	196	217.5	222.051		45.294	13
420	9.2	254.5	265	226	217	185.5	305.5	244.5	259.67	244.5	298	250.017		35.9146	10	11.3572		103.5	82.6667	112.5	205.5	135	168.333	130	111	137.5	131.778		36.7975	9	12.2658		153.5	253.5	318.5	141	221	145	217	241	240	237	236.667	209	215.5	217.59		48.8162	13
422	9.2	264	263	228	244	182.5	316	247	256	247	300	254.75		36.7055	10	11.6073		90.6667	80.6667	96	208.5	99	172.667	109	115	142	123.722		42.6261	9	14.2087		147	250.5	304	150	213	172	206	232	240	236	226.333	197	220	214.91		42.619	13
424	9.19	231	219	229	235	142	300	248	250.67	248	286	238.867	242.387	42.4487	10	13.4235	12.8947	80.5	82	91.5	209.5	143	175	105.5	112.5	139	126.5	125.494	44.1984	9	14.7328	15.5514	147.5	252.5	300.5	147	220.5	176	221		238.5	234.5	231.333	187	217	214.444	216.583	44.1769	12
426	9.19	238		226.5	236	183	300.5	242	248.67	242		239.584		32.0564	8	11.3336		79	77.3333	92	197.5	185	169.667	95.5	118.333	150	129.37		47.0323	9	15.6774		148	255.5	295	137	212.5	178	213.5		243	236	240.333	200	245.667	217.042		45.6996	12
428	9.2	223		223	234	174	304	243.5	244.67	243.5	310.5	244.463		41.6882	9	13.8961		79.3333	75	100.5	197.5	153	168.333	111	117		125.208		43.6927	8	15.4477		148	239	337	144	208	154	207.5	258	251.5	234.5	236	189	241	219.038		53.1968	13
430	9.2	264	254	222.5	228	160.5	305	241	250.33	241	300	246.633		40.8741	10	12.9255		76	72.5	120.5	205.5	107	172.667	97.5	115.5		120.896		46.2379	8	16.3476		137	242	324	112.5	204	177	189	272	249.5	234.5	233.667	188	242.333	215.808		56.33	13
432	9.2	266	262	230	241	158	265	239	247.33	239	297.5	244.483	247.567	36.1648	10	11.4363	12.1189	77	86	92.5	228	98	162.333	55	116.667		114.438	118.389	55.6647	8	19.6805	16.8393	142	240	311.5	155	208	160.5	204	267	249.5	236	225	194.5	237	217.692	218.599	47.6548	13
434	9.2	259.5	258	241	241.5	158	308	241	245	241	293.5	248.65		39.7164	10	12.5594		77.3333	102.667	66	195.5	123	165	89.5	107.5		115.812		44.2676	8	15.651		142	246	312.5	165	216.5	169	200	272	243	239	230	197.5	239.667	220.936		46.4849	13
436	9.19	268.5	260	233	235	185.5	315	237	214.67	237	305	249.067		39.3616	10	12.4472		82.3333	85	70.5	198.5	148	162	116	103.667		120.75		44.853	8	15.8579		120.5	246	302	165.5	228.5	167	187	268	247.5	235	212.333	193.5	242.333	216.551		48.846	13
438	9.19	263	255	225.5	221	183.5	318	235	250.67	235	294	248.067		38.0505	10	12.0326		81.6667	64.3333	65.5	187.5	148.5	169.5	91.5	122.5	172	122.556		48.5038	9	16.1679		134	241	300	155.5	233	158	232.5	252	251	233	237.333	192.5	230	219.218		46.4303	13
440	9.2	265.5	241	262	217.5	175.5	315	238	247	238		244.389	248.28	37.6005	9	12.5335	12.1066	77.6667	65.3333	82	205	138	171	108.5	111.667	153	123.574	126.106	46.8379	9	15.6126	16.0875	133.5	239.5	301	159.5	231.5	172	181	244	253.5	232.5	242.667	192	228.667	216.256	215.045	45.7222	13
442	9.2	276	255	214.5	246.5	185	316	231.5	247.33	231.5	298	250.133		38.8014	10	12.2701		88	79	70	253.5	163	184.333	97.5	114	140	132.148		59.8217	9	19.9406		138	242	301.5	163.5	229	165	183	231	238	254.5	239	196.5	218.333	215.333		44.5212	13
444	9.2	244	275	225.5	242	184	312	222	248	222	283	245.75		36.5234	10	11.5497		80.3333	87.5	74.5	213.5	119.5	181.333	102	115.333	143	124.111		47.3377	9	15.7792		141	230	323.5	157.5	223.5	145.5	211.5	242	253.5	218	238.333	190.5	212.333	214.397		49.2118	13
446	9.21	278	271	202	245.5	188	305	240	259	240	300	252.85		38.178	10	12.0729		78	129	82.5	189	127.5	174.333	98	100.5	142.5	124.593		39.0533	9	13.0178		149	231	302.5	159.5	225.5	153	198	237	235.5	236	236	198.5	223	214.192		42.5302	13
448	9.22	286	270	241.5	231.5	200	301	250.5	256.5	250.5	281	256.85	251.397	29.3372	10	9.27723	10.5355	68	61	90.5	201.5	141.5	178	94.5	108	138	120.111	130.968	48.2725	9	16.0908	14.1582	157.5	251.5	335	164	220	164	220	271	221.5	235.5	226.667	207.5	214.333	222.192	224.249	47.7924	13
450	9.22	285.5	267	229	220	193	298	248	254.5	248	293	253.6		33.65	10	10.6411		86	127.5	86.5	216.5	163	181.667	120	115.333	154	138.944		43.6553	9	14.5518		141.5	253	312.5	155.5	208		226.5	266	244	231.5	240.667	193.5	224.667	224.778		46.5691	12
452	9.22	277.5	262	234	218.5	176	301	242	254	242		245.222		35.6442	9	11.8814		111	105.333	76.5	207	160	166.5	123	130	155.5	137.204		39.0915	9	13.0305		142	248	307.5	158.5	222.5		225.5	281	246	235.5	223.667	195	226.667	225.986		45.9576	12
454	9.22	273.5	254	231	219	193	290	241	254.67	241	302	249.917		32.7057	10	10.3425		92	81	103	199	126	178.5	121	112	136	127.611		38.8794	9	12.9598		146.5	242	286	161	219		227	274	246	235.5	230.667	196.5	224.333	224.042		40.5578	12
456	9.22	255.5	252	227	241	217	295	238	252.67	238	309	252.517	253.154	28.8117	10	9.11106	11.8582	82.6667	67.3333	90.5	197	132	177.667	104	101	143.5	121.741	126.324	44.128	9	14.7093	14.7966	152.5	250	321.5	147.5	203	150	220.5	269	226	229	227.667	200	225	217.051	218.776	49.2381	13
458	9.22	243.5	244	227.5	315	184.5	309	237	253	237	288	253.85		39.7541	10	12.5714		102.5	60.6667	77.5	216	161.5	178.667	110	98.5	124.5	125.537		50.3978	9	16.7993		150.5	243	317	149.5	233	154	221.5	269	238	244.5	226.333	190	214.667	219.308		48.7795	13
460	9.23	256	237	221.5	301	193	318.5	236	258	236	295.5	255.25		39.1722	10	12.3873		103.5	67.3333	91	191.5	141.5	174	125	99	148.5	126.815		40.6783	9	13.5594		152.5	253	318.5	157.5	221	173	220.5	257	243	237.5	225.333	192	222.667	221.038		45.1606	13
462	9.23	265	244	226	299	194.5	312.5	208	255	208	298	251		42.2578	10	13.3631		108	73	89	203	154	168.333	121	105	159.5	131.204		42.3551	9	14.1184		153	247.5	306	142.5	223	151.5	214.5	259	245.5	241	219.333	201	226.333	217.705		46.8369	13
464	9.22	281	238	238	298	192.5	312	253	248.33	253	270	258.383	254.083	34.0282	10	10.7607	10.5955	110	69.6667	75.5	198.5	118.5	171.667	106	103.333	150.5	122.63	126.532	42.9963	9	14.3321	14.9296	147	248.5	316	131	215.5	164.5	217	261	246.5	241.5	221	195.5	221.667	217.436	217	49.7927	13
466	9.22	270	286	236.5	222.5	185.5	306.5	252.5	252.33	252.5	271	253.533		33.8643	10	10.7088		103.667	75.6667	77.5	200.5	150	184	113	113.667	140.5	128.722		43.7884	9	14.5961		136.5	240.5	311	146	226	165.5	206	253	243	246	230.667	198	220.333	217.115		47.553	13
468	9.22	264	285	229	227.5	197	297	252	247.67	252	290	254.117		31.323	10	9.90521		92.3333	67	74	213	143	190	101	118	142	126.704		50.2655	9	16.7552		143	240	303.5	144.5	217.5	186.5	201.5	242	237.5	245	230.333	188.5	220	215.372		43.501	13
470	9.23	257.5	274	227.5	234.5	183.5	292	240	248	240	306	250.3		34.8076	10	11.0071		100.333	92.3333	80	203	155	175.5	103	105.5	138	128.074		42.1055	9	14.0352		161	235.5	329	152	216	177.5	218	226	243.5	241.5	227	190	218	218.077		44.7287	13
472	9.23	251	264	226.5	243	188.5	301.5	258	241.33	258	291.5	252.333	245.271	31.8045	10	10.0575	11.1051	102	75.6667	108	205.5	167.5	173.333	111	102	151	132.889	127.012	42.8883	9	14.2961	15.1584	165	242	333.5	137	203.5	158.5	196	227	238	234.5	227	194.5	210.333	212.833	215.551	48.8356	13
474	9.23	251		219.5	236.5	184		257	224.67	257	303	241.584		34.7469	8	12.2849		84.6667	77.6667	82	207.5	122	178.333	119	103	157.5	125.741		46.0261	9	15.342		162	236.5	320	120	220.5	172	201	205	237	238.5	217.333	189.5	214.333	210.282		47.3458	13
476	9.23	218		218	233.5	197	310	254	235	254	272	243.5		33.7083	9	11.2361		80.3333	76.3333	81.5	206	110.5	173.5		104.333	139	121.438		47.6608	8	16.8506		166	235	310.5	151	232.5	163.5	243	269	235.5	239	231.333	182	214	220.949		45.2482	13
478	9.23	233		216.5	211	204	299	253	238.5	253	285	243.667		32.526	9	10.842		126	70.6667	76	196	123	177	121	105.667	156.5	127.981		42.434	9	14.1447		150.5	235.5	303.5	151	220	171.5	227.5	259	232	238.5	226.667	210.5	209.667	218.141		42.2454	13
480	9.22	231		211	329	174.5	302	247.5	244.67	247.5	288	252.797	245.343	47.3574	9	15.7858	12.4766	103	66	72.5	201	141	167	109	105.333	153.5	124.259	127.819	44.6757	9	14.8919	14.4185	114.5	234	297	158	231.5	153.5	227	267	245	244.5	224	201	198.667	215.051	216.811	49.7081	13
482	9.2	237		228	240.5	187	301.5	247	241.33	247		241.166		31.2442	8	11.0465		109	94.3333	85	205	158	173	108	111.667	148.5	132.5		40.4695	9	13.4898		133.5	236	296	150	234	195	226.5	278	241	231.5	224	192	224	220.115		44.7498	13
484	9.19	224	238	226	240.5	186	308	250.5	244	250.5		240.833		32.0673	9	10.6891		110.667	81	76.5	205	109	178	128	111.667	146	127.315		42.6296	9	14.2099		145.5	229	330	155.5	226	159.5	216.5	267	242	237.5	228.333	190.5	201.5	217.603		49.8385	13
486	9.19	291	241	220.5	236.5	182	310.5	246	245.67	246		246.574		37.1549	9	12.385		107	72.3333	80	219.5	135	162	121	103	145	127.204		45.247	9	15.0823		128	231	307.5	149.5	230	167.5	195.5	261	244.5	235	223	205	210.667	214.474		47.5206	13
488	9.19	296	241	224	221	185	291	242	239.33	242	319	250.033	247.386	40.3083	10	12.7466	12.9869	120.333	76.3333	78	200.5	104	165	101	92	157	121.574	124.086	43.1912	9	14.3971	16.1186	135.5	230.5	323.5	155	229.5	157.5	207.5	257	242	235.5	225	200.5	214	216.385	212.75	48.909	13
490	9.19	275		232	225.5	174	291.5	206	213.5	206	315	237.611		46.2269	9	15.409		107.5	77.6667	77	208	159	170.667		75	161	129.479		51.5705	8	18.2329		146	234.5	317	161.5	231.5	154.5	210	242	246	236	215.667	198.5	218.667	216.295		45.4242	13
492	9.2	278	273	231	222.5	168	289	243	254.5	243	300	250.2		38.4319	10	12.1532		97.6667	77.5	81	206	119	169.667		96	146.5	124.167		46.0266	8	16.2729		125.5	235.5	305	149	205.5	142	178	237	240	242	230.667	192.5	180	204.821		50.1185	13
494	9.2	262	265	237	226	174	305	250.5	249	250.5	298	251.7		36.8052	10	11.6388		78.3333	76.3333	102	194.5	115	170.333		89	143.5	121.125		44.0433	8	15.5717		131	237.5	321	136	246	156	199	247	239.5	249	224	198.5	191	213.5		52.7711	13
496	9.2	278	257	230.5	230	168	295	238	249	238	301	248.45	243.211	38.338	10	12.1235	11.2182	107.5	66.3333	150.5	201	117	183		95	146.5	133.354	129.871	45.3655	8	16.0391	15.2686	127	233	314	150	223	162	194.5	230	245	240.5	233	202	208.667	212.513	209.971	47.9715	13
498	9.22	263	248	235	218	189	294	232	247	232	286	244.4		31.1241	10	9.84231		77.3333	77.3333	81.5	195	131	166	135	116.333	148	125.278		41.4682	9	13.8227		145	231	300	152	226.5	161	206.5	212	229	246	234.333	186.5	200.667	210.038		42.5323	13
500	9.22	249.5	261	228.5	219	170	286.5	231	253	231		236.611		32.3929	9	10.7976		106.667	77.6667	69	195.5	133.5	163.5	181	116.333	168	134.574		45.3768	9	15.1256		146.5	243.5	295	146.5	232.5	141	201	212	237.5	235	230	192.5	217.333	210.026		44.633	13
502	9.21	250	256	222.5	214.5	175	304	233	246.33	233	299.5	243.383		38.2933	10	12.1094		90	68.3333	69.5	195.5	169	179	97	120.667	147.5	126.278		48.2609	9	16.087		152.5	237.5	313	145	222	170	194.5	219	236.5	244	233	187	141	207.308		48.7722	13
504	9.2	260	252	221	184	186.5	288	236	253.33	236	302.5	241.933	244.783	38.4214	10	12.1499	11.0008	81.6667	101	75.5	192.5	125	171	97	83	162.5	121.019	124.749	43.8575	9	14.6192	14.9717	154.5	242	312.5	151	224.5	149	203	217	245.5	237.5	221	190.5	193	210.846	213.981	45.5688	13
506	9.21	274.5	262	220	234.5	198	292	224	249.67	224	300	247.867		33.5975	10	10.6245		80.3333	74.6667	79	196	112	170.5	114	102	138	118.5		42.3727	9	14.1242		152.5	248.5	301	158	213.5	188	218	203	246	236.5	230.5	188.5	214	215.231		39.7113	13
508	9.22	271.5	248	221.5	237.5	171	292	236.5	248.33	236.5	283	244.583		34.323	10	10.8539		88	84	77.5	210	145	168		103	140	126.938		46.9943	8	16.615		150.5	245	316.5	145.5	209.5	160	212.5	234	233.5	244	226.667	194.5	216.333	214.5		45.965	13
510	9.21	258.5	222	225.5	244.5	179	291	246.5	243	246.5	291	244.75		32.8086	10	10.375		100.333	69	94.5	193.5	156	160.5		140	146.5	132.542		41.093	8	14.5286		152.5	236.5	325.5	112	201	175.5	205.5	266	238.5	234	236.333	193.5	222.667	215.346		52.8544	13
512	9.2	273	274	214.5	242.5	174.5	281.5	240	241.67	240	292	247.367	246.157	35.0841	10	11.0946	11.565	109.333	68.6667	89	209	162	163.5		156	146.5	138	131.13	45.8155	8	16.1982	15.0052	155.5	235.5	309	152	215	142	221	254	251	239	229.667	195.5	220.333	216.885	215.76	46.6379	13
514	9.2	233	276	217.5	232.5	187	292.5	243	245.67	243	294	246.417		33.3785	10	10.5552		139	137.5	79.5	194	111	163		107	145	134.5		35.5075	8	12.5538		160.5	246	309.5	123	224	162	199.5	246	243	241	229	186	224.333	214.91		48.3052	13
516	9.2	250	266	219	217	195.5	305.5	241.5	248.33	241.5	298	248.233		34.6034	10	10.9426		106	84.3333	94	192	88	158.667		109	153.5	123.187		39.6578	8	14.0212		168	241.5	297.5	122	215.5	164.5	216	245	255	231	233.333	192	230.667	216.308		45.4261	13
518	9.21	255.5		220.5	232.5	160	313.5	240	251.5	240	270	242.611		41.0029	9	13.6676		86	66.5	84	202	178	160.667		118.5	135	128.833		48.7839	8	17.2477		140.5	244	301.5	160.5	210	158	214	240	246	227.5	233.333	190.5	228.333	214.936		43.756	13
520	9.22	251	273	211	224	184.5	303.5	238.5	250	238.5	279	245.3	248.142	34.5834	10	10.9362	10.8359	86.6667	81.6667	73	190.5	123.5	163.667		92.5	159	121.312	121.274	44.6291	8	15.7788	19.4779	148.5	259	265.5	148.5	224	164.5	233	246	247	240	231	190.5	221.333	216.833	218.349	40.5675	13
522	9.22	271.5	268	215	238	183.5	289	233	232.5	233	270	243.35		31.5181	10	9.9669		85.3333	70	75.5	216.5	115.5	158.667		91		116.071		53.6075	7	20.2617		129	233	341	171.5	234	143	224.5	234	248.5	238	231	196	219.667	218.705		52.9119	13
524	9.22	254.5	260	295	251	180.5	313	240	247.5	240	289	257.05		36.7812	10	11.6312		90.3333	68.3333	67.5	208	161	163		103.333		123.071		54.4542	7	20.5817		160	248.5	331	155	227.5	161.5	238.5	218	233	234.5	233	201.5	222.333	220.333		46.2579	13
526	9.22	251	255	217	243.5	182	309	238	252.67	238	282.5	246.867		34.1817	10	10.8092		104	69.6667	97	216.5		151.333		109.333		124.639		52.1481	6	21.2894		145.5	245.5	329	165	234.5	178	228.5	217	238.5	231	218.333	189.5	207.5	217.526		45.3091	13
528	9.2	259.5	261	225.5	224	186	305	237	254	237	285	247.4	248.507	33.5326	10	10.6039	11.2428	67	70	72	191.5		156.5	98	110		109.286	117.03	48.0242	7	18.1514	19.3054	128.5	245	321.5	154	228	174	230	202	234	239	225	195.5	197.333	213.372	213.337	47.7706	13
530	9.2	260.5		225.5	233.5	185.5	299	229	254.5	229	303	246.611		37.3361	9	12.4454		86.6667	82	71	223.5		162.333	113	108.333		120.976		54.2201	7	20.4933		146	248	312.5	152.5	223	163	218.5	218	216.5	231	232.667	202	221.667	214.256		43.6161	13
532	9.2	260.5	290	227	219.5	182.5	301.5	236	249	236	293.5	249.55		37.5074	10	11.8609		116	67	101.5	223		157	97	112.333		124.833		50.9403	7	19.2536		141.5	247.5	306.5	157.5	226	169.5	213	198	234.5	244	239.667	195.5	228	215.474		43.7772	13
534	9.22	232.5	282	229.5	244.5	199	300	237	249.67	237	293.5	250.467		31.8153	10	10.0609		61	65.3333	80	194		152.333	146	92.5		113.024		51.1248	7	19.3234		148.5	235	297.5	153	230.5	166	207.5	179	237.5	238	235.667	183.5	221.5	210.244		42.4939	13
536	9.22	265.5	275	223	250	190	288.5	224	247.33	224	282	246.933	242.625	31.5622	10	9.98085	11.8738	62	69.6667	83.5	187	159	152	90	117	129	116.574	125.856	43.5145	9	14.5048	15.8349	149	235	301.5	149	235.5	154.5	211.5	207	237	238.5	238.667	197	224.5	213.744	215.888	43.5326	13
538	9.21	259.5	278	222	238	170	291.5	222	244	222	290	243.7		37.6115	10	11.8938		163	71.3333	71	250.5	146	161.667	109	106.333	141.667	135.611		55.503	9	18.501		146	246	303	163.5	233	154	223.5	205	240.5	240	239.333	191.5	224	216.103		43.6084	13
540	9.2	278	261	224.5	241	193	267	219	243.33	219	301	244.683		32.4192	10	10.2518		99.6667	72	95	240	119	160	112	111	148.667	128.593		49.5552	9	16.5184		153	239.5	332	158.5	234.5	160	206	214	232	239.5	234.333	197.5	220	216.987		46.8648	13
542	9.19	241.5	258	219.5	231.5	174	305	181	249.33	181	311	235.183		48.6001	10	15.3687		102	84	75	198.5	136	163.667	88	110	146.667	122.648		41.4458	9	13.8153		155.5	240	325	148.5	232	161.5	207.5	249	233.5	238	224	183.5	219.333	216.718		47.413	13
544	9.2	247.5	273	220.5	225.5	176.5	318	183	246	183	291	236.4	240.321	48.1403	10	15.2233	14.3069	85	71	63	207		172	112	109	144.667	120.458	123.572	50.6243	8	17.8984	15.6599	149	233	313	159.5	230	195	204.5	261	225	247	223	204	240.333	221.872	213.585	42.3796	13
546	9.22	253.5	254	208.5	242.5	182.5	319	194	240.5	194	281	236.95		43.1332	10	13.6399		93	68	97.5	197.5	160	169.667	93	114	157.333	127.778		44.1965	9	14.7322		144		302	156	225	165	198.5		243.5	233.5	230	217.5	228.667	213.061		45.2707	11
548	9.22	259	285	225.5	255.5	189	308	230	218.33	230	290	249.033		37.1411	10	11.745		93.6667	92.5	76	212	138	165.333		116	131.5	128.125		44.4794	8	15.7258		167		298.5	167.5	219	166.5	196		249.5	234.5	214.667	206.5	218.333	212.545		39.8114	11
550	9.21	257	282	218	302	189	310.5	176.5	201	176.5	276.5	238.9		52.5546	10	16.6192		75	75.5	81	195.5	138	163.333	99	96.5	137.5	117.926		42.8501	9	14.2834		129.5		277	175	187	162.5	194		247	238	217.333	206.5	241.667	206.864		42.8359	11
552	9.2		274	222	229	150.5	309.5	229	246.33	229	290	242.148	231.449	46.3439	9	15.448	17.8676	87	71.5	64	219	144.5	159	119	111	147.5	124.722	123.566	48.9094	9	16.3031	16.4463	132.5		338	172	236	164.5	219	277	242	239	217	192	216	220.417	217.292	54.0391	12
554	9.2	283.5	258	220	222	172.5	310	177	260.33	177	280	236.033		49.6549	10	15.7022		88.6667	55.3333	75	192.5	134.5	165.5	115	95.5	146	118.667		44.7361	9	14.912		130	219	326	197	228.5	148.5	194	269	245	240.5	229.667	203.5	206	218.205		49.7431	13
556	9.2	277	257	221	193	175	302.5	188.5	256.33	188.5	281.5	234.033		46.3041	10	14.6426		84.3333	79.6667	78	206		167		118.333	151	126.333		49.9181	7	18.8673		122	222	321		199.5	161	178	233	244.5	238	227.333	200	223.333	214.139		49.1936	12
558	9.2	268.5	257	220	249	174	301	73	254.33	73	266	213.583		81.1994	10	25.6775		102.667	68.6667	81	200.5	129	157.5		102	155	124.542		44.4137	8	15.7026		158	225	318.5		201.5	160	187.5		243	244	223.667	197	222.333	216.409		44.8116	11
560	9.2	258.5	252	225.5		161	294.5	81	254.33	81	274	209.092	227.962	81.5732	9	27.1911	17.252	97.6667	69.6667	90	210	144	162.5		114.5	161	131.167	128.841	46.4883	8	16.4361	15.4584	162	226.5			228	154	180.5		239	242	235.5	192.5	172.5	203.25	210.038	34.4458	10
562	9.2	240		203	183	147	296.5	219	253.67	219	293	228.241		48.8527	9	16.2842		98	82.5	154	212	123	145		114	163.667	136.521		41.2372	8	14.5795		156	229.5		175	245	168	188.5		241		237	196		204		34.5226	9
564	9.21	224	275	199	189	178	290	224	252.33	224	300	235.533		42.3891	10	13.4046		100.333	71.3333	86	201.5	118	144	126	107.333	142.667	121.907		38.4235	9	12.8078			227.5	300	178	249	178	195		241.5		233.667	185		220.852		40.801	9
566	9.22	232	271	214	203	175.5	288	228	253.33	228	297	238.983		38.353	10	12.1283		104	61	72	215.5		147	118	118.333	170.333	125.771		50.9398	8	18.0099			229	287	158	242	152	192	217	234.5		234	175		212.05		42.3139	10
568	9.22	243	261	193.5	202	168	303	231	249.33	231	287	236.883	233.826	41.5935	10	13.153	17.1511	98.3333	68.3333	83	204		169.667	107	108	147.667	123.25	122.009	46.329	8	16.3798	15.5974	133	223.5	257	135	230	149	173	230	236.5		234.333	182		198.485	195.283	45.2272	11
570	9.22		254	180		173.5	300	234	250.67	234	292	239.771		45.8377	8	16.2061		113.5	107.333	74	208.5		156.667	110	122	142	129.25		40.3536	8	14.2672		104	222.5	204		223.5	159		245	233	220	231	199.5	199.667	203.742		40.3643	11
572	9.22	274.5	241	158		172	307	175.5	253.33	175.5	299	228.426		58.951	9	19.6503		95	52.6667	72	216	85	177.333	84	115.667	137	114.963		53.1111	9	17.7037		133.5	220.5	192	87.5	218	142		241	216.5	216	230.667	207.5	198	191.931		46.3968	12
574	9.22	275	249	151		179	316	180.5	250	180.5	291	230.222		58.7846	9	19.5949		95	71	81	200.5	123	162	95	111.333	146.333	120.574		42.1172	9	14.0391		149.5	223	159	91	206.5	153	168	238	219.5	208.5	225.333	189	200.333	186.974		41.2009	13
576	9.22	268.5	250	133		169.5		90	243.5	90	296.5	192.625	216.089	82.4455	8	29.1489	23.4875	99.6667	59	69	196.5	135	163	111	106.333	146.333	120.648	123.161	44.1859	9	14.7286	15.8591	169	224	238	95	210.5	145.5	197	230	213	205	221	190.5	207	195.808	187.122	39.3078	13
578	9.22	269.5	244	123		174.5	262	129	236	129	300	207.444		68.9825	9	22.9942		86	63.3333	80	210	169	156	107	127	130.667	125.444		47.2085	9	15.7362		121.5	227	218	122	201	144	216.5		206	204.5	223.667	195	185	188.681		38.1829	12
580	9.22	264	240	139		180.5	292		243		288	235.214		56.5301	7	21.3664		92.6667	65	78.5	208	164	163	95	92	152.5	123.407		49.2241	9	16.408		95	221.5	187	111.5	206	101	199	239	212	206	219.333	195.5	188.5	183.179		48.1972	13
582	9.22	245.5	240	138		178	297		236		269	229.071		54.0805	7	20.4405		103.333	58.6667	73	203	146	154.667		109	137.5	123.146		46.8484	8	16.5634		100.5	225	190	103.5	169	99	187	241	229.5	205	220.667	189.5	191	180.821		49.7335	13
584	9.22	258.5	278	122	208	147		240	245.5	240	307	227.333	214.611	59.6432	9	19.8811	19.8785	85.3333	59.3333	77	200.5	137	163	95	116	141.333	119.389	121.299	45.3352	9	15.1117	15.5353	109.5	226	190	106		131	206	251	235.5	211.5	223.5	195	190	189.583	179.468	48.5872	12
586	9.22	222	264	140	172	174.5		160.5	242	160.5	320	206.167		59.7458	9	19.9153		102	62.3333	77	235.5		168.667	112	119	139	126.938		55.0949	8	19.479		83.5	231.5	204	112.5	125	92	192	244	225.5	199	218	191	202	178.462		55.193	13
588	9.22	227	268	153	144	167		222	244	222	303	216.667		53.3854	9	17.7951		99.6667	59.6667	87	189	140	158.333	99	122	125.5	120.019		39.1284	9	13.0428		90	217	165	99.5	108	99	180	254	232		232.667	196	200	172.764		59.4679	12
590	9.22	267.5	272	123	140	169.5		178	232.5	178	314	208.278		65.7676	9	21.9225		88.6667	61.3333	81	201	122	151.667	114	97	153	118.852		43.5237	9	14.5079		84	212	187	92	95	75	184	243	252	237	236.667	197.5	206.667	177.064		66.3434	13
592	9.23	271.5	262	120	136	175.5	312	172	225.5	172	277	212.35	222.175	66.0122	10	20.8749	20.6015	95.3333	64.3333	94	220	124	151	118	94	181	126.852	125.195	49.1664	9	16.3888	14.8237	67	218	195	105	175	113	204	245	252	222.5	243.5	193.5	196.667	186.936	182.34	57.9045	13
594	9.23	265.5		135		181.5	299	175	239.33	175	290	220.041		61.3446	8	21.6886		93.3333	70	68	194.5	127	158	105		139	119.354		43.9822	8	15.55		80	225	198	102	176.5	195	189	225	200	216	232.667	194	197.667	186.987		45.7525	13
596	9.23	267.5	288	133	144	171.5	287	166.5	245	166.5	295.5	216.45		65.8198	10	20.8141		96	91.3333	82	205	117	161.5	126	89	136	122.648		40.2925	9	13.4308		84.5	222	180	107	168.5	127.5	203	230	214.5	213	234.667	188	207	183.051		48.3653	13
598	9.23	276	269		148	206.5	264		224		291.5	239.857		50.3444	7	19.0284		118	66.3333	93	195	161	163	115	108	168	131.926		41.7748	9	13.9249		62	219	191	100.5	153.5	112	179.5	217	188.5	215.5	238	172.5	192	172.385		52.2211	13
600	9.22	281	273		164	179	256	197	241.5	197	302.5	232.333	236.481	49.4981	9	16.4994	15.7758	109	71	89		142	150	109	109	174	119.125	121.474	33.846	8	11.9664	12.9384	84	206	168	90	145.5	116	170	212	189	211	235.667	157	177	166.244	171.381	47.2272	13
602	9.19	278	264		145	162	267	256	222	256	298	238.667		52.4905	9	17.4968		108.667	63.3333	121	178	129	149		95.6667	172	127.083		38.7691	8	13.7069		71.5	210	164	97	149	117	168.5	245	201.5	231.5	233.667	191.5	184	174.167		53.8555	13
604	9.18	245	266		142	159.5	254.5	248	236	248	289.5	232.056		48.7618	9	16.2539		95.3333	71	80	188	184	157	110	94.6667	166	127.333		46.1955	9	15.3985		107	204.5	184	78	136.5	127.5	158.5	252	206	229.5	229.667	188	181	175.551		51.6759	13
606	9.18	282	266		189	176.5	260	247	230.33	247	288	242.87		38.5594	9	12.8531		108.5	77.5	75		134	153.5	111	92.3333	147	112.354		30.2124	8	10.6817		83.5	212.5	184	87	145	87.5	170.5	271	165	211.5	223.333	184.5	179	169.564		56.9257	13
608	9.18	267	262		166.5	165	204	250	219	250	296	231.056	229.658	45.5429	9	15.181	16.3285	103.667	80	88	228	136	160	131	115	158	133.296	124.255	45.2903	9	15.0968	17.533	100.5	213			125.5	64	176	261	210.5	210	221.667	183	158.5	174.879	169.199	58.4479	11
610	9.18	265	245		156	160	186	239	254.5	239	301	227.278		49.3692	9	16.4564		90	52.6667	56	214	109.5	152	102	108.667	174	117.648		53.4073	9	17.8024		80.5	198		106	129.5	93.5	167	264	189	207.5	233.333	182.5	130	165.069		57.5805	12
612	9.18	259.5	235		173	167		244	228	244	307	232.188		45.3557	8	16.0357		65.5	77.6667	41	201.5	132	156.5	99	110	155	115.352		50.8594	9	16.9531		99	224.5	177	109	139.5	89.5	152	264	185	204	234.667	172.5	153.5	169.551		53.3779	13
614	9.18	262	283	154	170.5	171		241	226	241	304.5	228.111		52.9226	9	17.6409		89.6667	52.3333	83.5	256	146	156	89	139	165	130.722		60.8394	9	20.2798		95.5	239	165	86	132	76.5	175	254	166	222.5	234.333	180.5	148.5	167.295		59.1945	13
616	9.18	245.5	278	129	161	171.5		236	206	236	303.5	218.5	208.183	56.7764	9	18.9255	16.503	94.3333	61.3333	89.5	241	100	148.667	130	109	167	126.759	128.407	53.5168	9	17.8389	20.1363	133.5	232	158	114	123	77	159	259	183	210.5	233.667	194	187.333	174.154	169.964	53.1281	13
618	9.18	198		141	184	165		234	202.5	234	284.5	205.375		45.0292	8	15.9202		95.3333	69.6667	78	243	115	158.667		103	170	129.083		58.1672	8	20.5652		78	226	191	108	130	73.5		248	193.5	206	234.333	183.5	187.667	171.625		59.7958	12
620	9.18		273	162	160	160		237	202.67	237		204.524		45.78	7	17.3032		104.333	69.3333	51	227		166.333		131	166	130.714		61.3769	7	23.1983		96.5	219	157	107	130.5	73.5	183	230	200	217.5	224.667	183	197.667	170.718		52.9585	13
622	9.18	173	261	156	170.5	180.5	256	235	172	235		204.333		41.5895	9	13.8632		100.333	65.6667	70	195		159		131.5	168	127.071		50.1184	7	18.943		84.5	209	156	97	130.5	52	156	237	196.5	205	223.333	190.5	186.333	163.359		57.3083	13
624	9.18	153	250	122	173.5	166	175	243	196.67	243		191.352	183.972	45.1557	9	15.0519	16.2751	63.5	63	95	219		157		109	148	122.071	123.131	56.4376	7	21.3314	18.5006	117	210.5	182	98	130.5	49	153	227	200	204	210	186.5	185	165.577	164.009	52.7695	13
626	9.18	154		155	170	161	195		193			171.333		18.468	6	7.53953		74.5	62.6667	84.5	222		161	114	106	172	124.583		55.3825	8	19.5807		98	206	182	78.5	137.5	65		218	205	216	227	179	180.333	166.028		57.1839	12
628	9.2	185		147	164.5	176			197.33		280	191.638		46.6002	6	19.0244		94.6667	69.6667	85	213		156.667	104.5	96.6667	169	123.646		49.9614	8	17.664		127	195	164	76	143.5	72		225	191.5	198	227.667	184.5	177.333	165.125		51.5468	12
630	9.27	127			163	162.5			188.33		267	181.566		52.5128	5	23.4844		108	64	79	210	142	152	81	112	152	122.222		46.2784	9	15.4261		100	192	177	74	134	57		220	185	195	232	173	172.667	159.306		56.0452	12
632	9.48	142	188		166	176			179.33		253	184.055	193.185	37.2848	6	15.2215	12.9888	91.6667	66	78	223	160	136.5	78.5	111.667	172	124.148	126.405	52.8025	9	17.6008	19.0845	136	185	183	72.5	124	90.5		222	196	204	218	179.5	174.667	165.431	163.205	48.7983	12
634	9.74		187			163.5		207	175	207		187.9		19.3145	5	8.63771		96	60	80.5	213	108	161.5		131.5	143	124.188		48.9496	8	17.3063		107	187.5	147	72.5	122	67		247	194.5	207.5	224	176	192.333	162.028		58.657	12
636	10.08		181			178	205	229	172.67	229	299	213.381		44.4344	7	16.7946		85	66.5	136	229		147.5		107		128.5		57.8204	6	23.6051		90	185	151	76.5	128.5	70.5		250	206	200	222.333	180	172	160.986		58.6318	12
638	10.46		177			158	210	178	166.33	178	244.5	187.404		29.9008	7	11.3014		88.6667	108.333	70.5	209	116	154			155	128.786		47.1625	7	17.8258		94.5	188	153	102	127.5	57		240	206.5	234	220.667	175	174.333	164.375		58.831	12
640	10.97		182			167.5	205	169	170	169	248.5	187.286	169.779	30.1328	7	11.3891	11.8026	87	66.6667	86	193	136	145		97	154	120.583	124.781	43.0643	8	15.2255	17.7774	83	189	193	73.5	132	62.5		205	200.5	244	214	173.5	183	162.75	163.421	60.2187	12
642	11.56		179			172	193	120	168.33	120	248	171.476		44.1315	7	16.6801		92	71.5	88.5	220	119	147.667		96	166	125.083		49.8286	8	17.6171		102	188	183	67	141.5	61	178	220	205.5	213.5	214.333	185	175.667	164.192		54.7112	13
644	12.21		178	119		168.5	214.5	137	165	137	154	159.125		29.6657	8	10.4884		89.3333	71	76.5	243.5	147	141.333		88	147	125.458		57.5509	8	20.3473		121	189	164	67.5	124.5	80	156	252	199	210.5	194	188.5	179.667	163.513		52.7102	13
646	12.85		162	140		169	204.5	135	162.33	135	182	161.229		24.4733	8	8.65262		93.3333	73	77	216	149	149.667		98	168	128		50.6842	8	17.9196		99	188	203	81	115	64	154	246	223.5	212	187	168.5	181	163.231		57.0897	13
648	13.45		178	155		174.5	171.5		181.33			172.066	160.82	10.229	5	4.57453	9.86768	87.3333	81	80	211.5	150	144	99	98	141	121.315	124.951	43.856	9	14.6187	17.7354	94.5	196	203	73	123	47	173	249	200.5	214	144	178	178	159.462	160.237	59.6439	13
650	14.06		170	164		180	195		174.33			176.666		11.8065	5	5.28001		98	71	76	207		166	98	114	184	126.75		51.7653	8	18.3018		99.5	190	164	73	111	64.5	170	246	194	204.5	139	153	180.667	153.013		53.6821	13
652	14.64			166.5	149	154	174	127	147	127		149.214		17.9254	7	6.77518		89.6667	67	76	211.5		146	94		148	118.881		51.9047	7	19.6181		90	182	186	102	122.5	82.5	172	239	195	204.5	184	139	183.333	160.141		48.2942	13
654	15.19				174	172	197	74	181	74		145.333		55.9488	6	22.841		93.6667	75.3333	164	204		151	84		158	132.857		48.6902	7	18.4032		91	192	236.5	74.5	123.5	64.5	197.5	239	197	207.5	216	156	193.333	168.333		60.5756	13
656	15.68			149	133	170		74	145	74		124.167	149.321	40.6518	6	16.596	12.6476	89.6667	70.3333	78	203			100		148.5	114.917	125.646	51.1803	6	20.8943	18.9842	101	189	268	80.5	116.5	43.5	131	248	201	203	178.333	134	151	157.295	152.465	65.1177	13
658	16.13		153	162	146	161	173	99	158	99		143.875		28.7474	8	10.1637		100	67.3333	52	216		154	101		159	121.333		57.7918	7	21.8432		98.5	184	232.5	71.5	123	59.5	140	239	203.5	204	155.667	130	146.5	152.897		57.6126	13
660	16.54		146	155	135	171.5	201	164.5	165.33	164.5		162.854		19.5046	8	6.89592		94.6667	76.6667	129	209.5		158	91		160	131.262		47.6235	7	18		101.5	183	263.5	72	108.5	61	100	222	206.5	203	142.333	134.5	157.5	150.41		61.9738	13
662	16.9		188	193.5	139	158.5	201	102	152.5	102	261	166.389		50.804	9	16.9347		130	77	123.5	204.5		150	107		153.5	135.071		40.2134	7	15.1992		97.5	182.5	160	73.5	110.5	78.5	141	243	202	209	146.333	140	156.5	149.256		51.2354	13
664	17.23				151	164	234	75	146	75	231	153.714	157.492	64.5283	7	24.3894	17.375	94.3333	61.6667	139	220		156	105		143	131.286	132.986	50.9591	7	19.2607	18.9677	109	184	154	84.5	126	74.5	125	231	198.5	205.5	145	148.5	152.5	149.077	147.989	46.6015	13
666	17.54				159	170.5	216	123	161	123	225	168.214		40.2884	7	15.2276		97.6667	67.3333	143	200	108	168	105		155.5	130.562		43.4943	8	15.3776		90	182		72	131.5	58	117	231	201.5	213.5	161.333	145	149	145.986		55.4403	12
668	17.81		153	138	168	169.5	239	96	160	96		152.438		45.7676	8	16.1813		95.6667	59.6667	192	206.5	130	172			160.5	145.19		53.0735	7	20.0599		100	183	192	93	113	67.5	161	224	198	201	171	145	151.5	153.846		47.9194	13
670	18.07		166	177	151	172.5	218	102	156.33	102		155.604		38.754	8	13.7016		88	66.3333	73	219	113	168			147	124.905		56.0174	7	21.1726		91.5		143	113	116.5	75		221	199.5	212.5	151	97	153.5	143.045		50.2745	11
672	18.32		162	265		169	226	116	168.33	116		174.619	166.836	54.6374	7	20.651	16.5045	84	71	52	211	156	154.667	123		153	125.583	123.028	53.3832	8	18.8738	21.3003	91		161	82	117	77		224	195.5	207.5	132.333	97	159.5	140.348	141.58	52.6148	11
674	18.5			128	134	179.5	228	114	161.67	114		151.31		41.6542	7	15.7438		83.6667	77.5	71	202.5		161.5	132		161	127.024		50.8847	7	19.2326		94.5	173	161	68	116.5	73		244	195.5	213.5	127.333	116	152.5	144.569		55.4044	12
676	18.76				181	166	229	130	142.67	130		163.112		38.1582	6	15.578		76.6667	80.5	76	219		164	103			119.861		58.9914	6	24.0831		90.5	177	171	83.5	118.5	76	144	239	195.5		128.5	106	154.667	140.347		49.479	12
678	18.96				163	162.5	242	180.5	141.33	180.5		178.305		34.4031	6	14.045		105.5	64.5	68	219		158.5	62		160	119.643		60.8836	7	23.0118		96	167	178	77	118.5	68.5	112	226	197.5		131.5	161	159.667	141.056		48.641	12
680	19.19		189	157	187	179.5		169	162	169		173.214	177.169	12.2674	7	4.63663	11.1908	94.5	70.3333	75.5	222	126	150	65		148	118.917	122.214	53.7679	8	19.0098	17.3775	89	170	162	69	123.5	67.5	119	216	217.5	210	127.5	148.5	145.667	143.474	144.744	51.4631	13
682	19.37		158		177	173.5	218	157	154.33	157		170.69		22.6917	7	8.57664		105	70.3333	67	194	137	148	72		144.5	117.229		46.125	8	16.3076		109	176	209	69.5	122.5	55	115	241	201.5	212	122	139	148.333	147.679		56.9646	13
684	19.48		163	204.5	170.5	168	231	278	129.5	278		202.812		55.1873	8	19.5117		93.3333	77.3333	67	211	139	170	70		147	121.833		53.0292	8	18.7487		92	175	164	59.5	119	81.5	129	249	199	220	133.333	145	154.333	147.744		54.6404	13
686	19.6		174	167	157	163	235	129	141.67	129		161.959		34.0489	8	12.0381		99.3333	71.6667	87	207	150	150	131		151	130.875		43.6825	8	15.4441		97	158	174	86.5	118	43	113	243	197.5	220	124	92	155	140.077		57.6725	13
688	19.72			178	149	180	279		135			184.2	162.315	56.3533	5	25.202	17.1058	83	68.3333	77	211	78	158			134	115.619	115.763	53.9106	7	20.3763	18.7301	92	158	168	72.5	117.5	32	137	252	197.5	222	129.333	115	163.333	142.782	144.359	60.4872	13
690	19.83				163	167	216	153	131.5	153		163.917		28.3274	6	11.5646		86.6667	63	71.5	192	125	143	73		144	112.271		45.9152	8	16.2335		94.5	160	195	68	113	45	142	243	197	221	125.333	97	152.333	142.551		59.8525	13
692	19.92			208	141	168.5	203	96	139.67	96		150.31		45.7061	7	17.2753		91	61.6667	72	201		136	82		150.5	113.452		50.7263	7	19.1727		102.5	151	193	101	121	60	147	254	190.5	212	128.667	98	152	146.974		53.8529	13
694	20.01			160	148.5	175	211	104	153.33	104		150.833		38.0493	7	14.3813		88	74.6667	104.5	234	131	124	65		152.5	121.708		54.1298	8	19.1378		95	148	173	64	108.5	93.5	146	244	202	208	130	119	155.667	145.128		51.5373	13
696	20.09		163		167.5	166	220	89	138.67	89		147.596	154.99	46.8351	7	17.702	15.292	95.6667	64.6667	83	231.5	131	141.5	74		163.5	123.104	117.359	56.0224	8	19.8069	15.4702	91	157	176	77	125	69	115	239	198	205	125	97	144.333	139.872	136.34	52.7009	13
698	20.15		154	177	165	186	215	104	174	104		159.875		38.7646	8	13.7054		90.6667	55.3333	130	200	138	122.333		108	146.5	123.854		42.4249	8	14.9995		92	164	180	91.5	159.5	61	119	218	194.5	210	132.333	114	137.5	144.103		48.6235	13
700	20.21		162	230	168	174	224	95	147.33	95		161.916		50.485	8	17.8491		89	67	68		139	114.333		105	135	102.476		29.3471	7	11.0922		99	186	186	64	100	52.5	119	223	188.5		135.333	87	133	131.111		54.4052	12
702	20.27		176	191	163.5	157.5		109	148	109		150.571		31.5151	7	11.9116		91	69.6667	105	214	119	118.333		91	152	120		45.2046	8	15.9823		96	207	184	91.5	111	55.5	125		208		130	98	127	130.273		49.5335	11
704	20.33		84	210	164.5	181		105	157.5	105		143.857	153.623	46.4926	7	17.5725	16.3156	93.5	61.6667	112.5	194.5	131	127	103	120	164	123.019	114.751	38.7694	9	12.9231	15.6294	93.5	196	152	65.5	116.5	66.5	153		196.5		123	107	135	127.682	134.139	44.7684	11
706	20.39		122	219.5	176.5	162	220	105	138	105		156		46.7004	8	16.5111		88.6667	49.3333	94	201	115.5	121.667	95	152	146	118.13		44.0583	9	14.6861		87	189	158	74	103	75.5	166		201.5		123.667	90	130	127.061		45.7193	11
708	20.45			179	172	165	213	93	148	93		151.857		44.7155	7	16.9009		100.333	64.3333	43	198.5	132.5	129.667	79			106.762		52.0909	7	19.6885		95		140	72	113.5	76	163	253	194.5	230	130	99	138.5	142.042		58.4253	12
710	20.52		171	192	173	164	222	102	133	102	206	162.778		42.8333	9	14.2778		83.3333	57.5	116.5	199.5	110	102	59	112	160	111.093		45.6592	9	15.2197		98		153	64	135	64		235	192.5	238	124	95	139	139.773		60.9727	11
712	20.57		175	179	166.5	154.5	236	106	154	106	210	165.222	161.392	42.6571	9	14.219	15.3326	82.3333	49	142	200	131.5	107.667	67	117	166	118.056	117.712	48.125	9	16.0417	17.0686	92		177	67	137	61.5		200	195	209	127.333	118	135.333	138.106	140.012	52.1402	11
714	20.63		162	193.5	168	168	239	115	145	115	192	166.389		39.4127	9	13.1376		131	49	94.5	204.5	134	119		106	141	122.375		44.3064	8	15.6647		106		168	57	128	87		199	189	219	130.667	102	135.667	138.303		50.4214	11
716	20.66			166	171	153	240	93	143	93	186	155.625		48.397	8	17.1109		101	49.6667	78	211.5	137	117			136.5	118.667		51.6427	7	19.5191		100.5	157	182	73	134	89		192	187.5	211.5	123.333	94	128.333	139.347		46.0598	12
718	20.71			190	160.5	166.5	240	98	135.67	98	178	158.334		47.6958	8	16.863		95.3333	49	69.5	197.5	113	115.667	92		162	111.75		48.2215	8	17.0489		105	158	173	70.5	138	95		255	173.5	212.5	126	108	117	144.292		52.7677	12
720	20.76			212	177	162.5	241	91	128	91	216.5	164.875	164.781	57.456	8	20.3138	13.3815	83	59	65.5	201	135	131.667	54		174	112.896	110.722	55.8705	8	19.7532	18.5343	90.5	153.5	194	103	115	69		272	173	230	122	135	119	148	136.798	59.7103	12
722	20.8			168	183	161.5		106	121.5	106	196.5	148.929		37.3803	7	14.1284		92.3333	65.5	57.5	215.5	105	110	83		150	109.854		51.4541	8	18.1918		91.5	165.5	194	79	113	70		161	189	203	129.667	109	118	135.222		46.0803	12
724	20.84			179	166.5	171	228	149.5	139.67	149.5	212	174.396		31.2319	8	11.0422		82.6667	64.5	80	195	96	107	74		145	105.521		43.9283	8	15.531		92		178	82	115.5	69		133	180.5	208	124.5	105	136.667	129.47		43.958	11
726	20.87		164	177	159	172	221	160.5	134.33	160.5	190	170.926		24.125	9	8.04168		84	49	77.5	202.5	115	101.333			173	114.619		54.6645	7	20.6612		94	205	190	75.5	109	88.5		137	181.5	196	137.5	85	115	134.5		47.4581	12
728	20.91		174	187	186	156.5	227	166.5	126.67	166.5	200	176.686	166.01	28.2665	9	9.42217	16.0078	78.6667	55	90	209	133	94.5			143	114.738	117.86	51.4925	7	19.4623	20.9912	93	201	235.5	92.5	112	71			194	187	135	87	114.5	138.409	133.332	56.0651	11
730	20.94		168	201	159	163	238	99	133	99		157.5		47.7493	8	16.8819		77.3333	50.5	65.5	204.5	149	108			157	115.976		56.2759	7	21.2703		91	190	243	68.5	101	57.5			191	196	124.333	98.5	127.5	135.303		60.4713	11
732	20.95			209	172.5	156.5	224	94	142.5	94	208	162.562		50.6179	8	17.8961		96.5	55.5	88	198		112.5			151	116.917		50.5583	6	20.6403		88.5		239	67	105	68.5			196.5		158.333	113	132.5	129.815		58.6296	9
734	20.95			239.5	167.5	148	245	100	143.33	100	195	167.291		56.0906	8	19.831		100.667	45	68	209		107	164		173	123.81		59.7721	7	22.5917		98	164	232	76	101	79			194		127	106.5	120.5	129.8		51.3042	10
736	20.98			217	172	161	221	114	168	114	221	173.5	164.593	44.1976	8	15.6262	17.02	83.3333	58	74	204.5	132	101.5	67		152	109.042	113.237	50.4314	8	17.8302	17.5906	102	147	193	73.5	108	74.5			180	210	133.667	110	124	132.333	138.389	45.9217	11
738	21			196		172	227	109	146	109	189	164		44.8256	7	16.9425		61.5	90.5	83	203	142	105.5	102		141.5	116.125		44.5788	8	15.761			153	244	87.5	92	71.5			184	210	122.667	112	128	140.467		56.5683	10
740	21.02			198	178.5	182	218	109	160	109		164.929		42.1628	7	15.936		83	61	83	190	118.5	110	91		174.5	113.875		45.8762	8	16.2197		93.5	133	233.5	79	100	81			180	211	126.667	108	125	133.697		52.3319	11
742	21.04				172.5	159.5	238	109	147.67	109		155.945		47.9497	6	19.5754		78.6667	50	69	202	157	101.667			139	113.905		54.3745	7	20.5516		97.5	196	245.5	82	114	92.5			182.5	211	132.667	139	125	147.061		53.8028	11
744	21.05	120			180	173	269	117	129	117		157.857	161.312	55.7926	7	21.0876	17.0304	82.6667	32	91	216.5		108.333			139	111.583	111.299	62.2304	6	25.4054	21.4314	113.5	177	259.5	101.5	89	91.5			199.5	202	136	106	132.667	146.197	143.023	55.6548	11
746	21.06	141			207	163	219	120	143	120	198	163.875		39.4115	8	13.9341		84.6667	51.5	59.5	211.5		111	78		165	108.738		59.0979	7	22.3369		88	168.5	253.5	67.5	107	68.5			195	217	145	125	134.667	142.697		60.8346	11
748	21.09	152			157	168.5	229.5	105	140	105	218	159.375		45.9602	8	16.2494		106.667	32.5	60	202.5	123	108.333	67		150	106.25		54.2243	8	19.1712		93	169	242	79		68		178	197.5	200	153.333	98	144.667	147.5		56.6163	11
750	21.09				173.5	162.5	238	112	157	112	194	164.143		44.5821	7	16.8504		72.5	60	99.5	207	163	111	73		163	118.625		53.209	8	18.8122		93.5	162.5	201	82.5	94	69.5		147	198.5		152.333	155.5	136.333	135.697		45.2276	11
752	21.1				161.5	152	229	100	151	100	215	158.357	165.711	50.1902	7	18.9701	16.5314	52	43	68.5	202	100	104			141.5	101.571	108.804	55.7826	7	21.0839	21.9188	99	162	160	97	97	98		144	199.5	297	148.333	137.5	139	148.194	145.643	56.8116	12
754	21.1				198	163.5	226.5	139	160	139	217	177.571		36.1668	7	13.6698		69.5	36	74.5	206	126.5	125			148.5	112.286		57.0605	7	21.5669		97.5	163.5	204	85	104	66		138	188	296	142	127	127	144.833		62.4916	12
756	21.12				175.5	173	229	109	161	109		159.417		45.5438	6	18.5932		66.5	50	66	209	126	115			140	110.357		55.3916	7	20.936		94.5	161.5	167	108	96	84.5			182.5	262	158.333	179	126	147.212		52.4146	11
758	21.13				170.5	151.5	208		140			167.5		29.7853	4	14.8927		64.5	29.5	65.5	212.5	154	104			147	111		63.7325	7	24.0886		96.5	145	185	65	134.5	70			199	241	153	149	127.667	142.333		53.4057	11
760	21.14		162		191.5	159.5	216	113	135	113		155.714	169.543	38.8307	7	14.6766	12.3642	91	63	55	198	124	135	78		153.5	112.188	114.571	49.3355	8	17.4427	20.2762	89	134	205	71	118.5	72.5			221.5	244	143.667	163.5	128	144.606	139.807	58.8014	11
762	21.15		161		163.5	158	217.5		128.5			165.7		32.2231	5	14.4106		78	25	56	207	142	113.667	88		148	107.208		57.9126	8	20.4752		93	130	184	83.5	117	83			213.5	223	156.333	118	131.667	139.364		49.3176	11
764	21.16		156		177	157	218.5	167.5	149.67	167.5		170.453		23.0602	7	8.71592		113.5		44.5	199.5		110.667	110		161.333	123.25		52.7161	6	21.5213		87.5	127	175	71.5	122	85			202	223	147.333	163	135.667	139.909		48.5036	11
766	21.16				181	148.5	220	205	158.33	205		186.305		28.5458	6	11.6538		98.5		61	201		100.333	76		157	115.639		53.0696	6	21.6656		88.5	167	193	63	114.5	81			211		146	134.5	155	135.35		48.7243	10
768	21.16				168.5	160	215	231	158.67	231		194.028	184.233	35.3085	6	14.4146	11.3158	115		41	194.5		122.333	89		143.5	117.556	125.24	51.5734	6	21.0548	20.6818	89	210	246.5	76	117	68.5		171	186		153	135	140	144.727	144.015	56.2189	11
770	21.16				184	162	226.5	157.5	160.33	157.5	212	179.976		28.6521	7	10.8295		117.5		76	203.5		105.5			143	129.1		48.0617	5	21.4938		105	217	213	64.5	122.5	67		176	181		150.667	134	135.333	142.364		51.8706	11
772	21.17				162	173	230.5	152.5	156.67	152.5	200	175.31		29.5129	7	11.1548		66		103.5	212.5	145	113.5			136.333	129.472		49.2751	6	20.1165		116	223	239	56.5	112	78		171	193.5		147.333	151	131.5	147.167		56.896	11
774	21.18				166	157	202	212	167.33	212	197	187.619		23.4529	7	8.86436		70		79	204	121	124			151	124.833		49.1423	6	20.0623		57	174.5	252	84.5	109.5	72.5		176	201		152.333	139	141.5	141.803		58.5889	11
776	21.19				208	175	203	209	163.67	209	200	195.381	178.148	18.3963	7	6.95316	10.5153	63		67	209.5	180	124			138.333	130.306	124.511	58.9629	6	24.0715	24.1223		189	168	59	127	62		173	184.5		149.333	138.5	138.667	138.9	133.453	46.1246	10
778	21.19			172	156	161	212	161	160.33	161	169	169.041		18.1035	8	6.40055		76.5	56	165	203.5	130	129.667			139.333	128.571		50.064	7	18.9224			182	167	57	127.5	73		172	180.5		151	119.5	119	134.85		43.9805	10
780	21.19		157		171	159	221	162	162.67	162	253	180.959		35.8608	8	12.6787		56.5	16	190.5	194		127			147	121.833		72.1836	6	29.4688		79	180.5	187	67.5	119	76		170	181		145.333	113	125	131.212		44.8079	11
782	21.2		168	236	168	159	224	111	160.67	111		167.209		45.3364	8	16.0288		72	86.5	61	217		115.5			152	117.333		58.8521	6	24.0263		71	143	186	71.5	120	105.5			180.5		151.333	131	128.667	128.85		39.3042	10
784	21.2	214	156	260	172.5	165	234	102	171	102		175.167	172.865	54.0463	9	18.0154	12.0095	70.5	109	65.5	198	146	117.5			141	121.071	123.857	46.0809	7	17.417	19.4165	67	133	180	63	113.5	71		162	168		151.333	103	124	121.439	125.764	41.955	11
786	21.2	186	156		177.5	162	234	154.5	164	154.5		173.562		26.9476	8	9.52742		107	62.5	75.5	218.5	120	129.5			163	125.143		53.0909	7	20.0665		60	132	169	57	122	75		163	173.5		157.667	121	128	123.47		42.668	11
788	21.2	167	152		175	164	220.5	127	164.67	127		162.146		29.7062	8	10.5027		86.5	48.5	61	204.5	129	144			150.5	117.714		55.3872	7	20.9344		61	132	189	86	109	74.5		159	167.5		137	145	139	127.182		40.2717	11
790	21.2		159	232	159	181	217	167	162.67	167		180.584		28.2631	8	9.9925		94	128.5	64	227	119	144.5			143.5	131.5		50.9264	7	19.2484		94	177		62	113	101		168	191.5		139.667	120	143.5	130.967		40.6224	10
792	21.22		156	238	166.5	163.5	231.5	163.5	162.33	163.5		180.604	175.483	33.5954	8	11.8778	9.67766	67.5	50	69.5	231	143	134			155.5	121.5	125.86	63.8971	7	24.1508	22.3263	80.5	175	112	50.5	117	105.5		155	180.5		142.667	130	156	127.697	136.354	39.8021	11
794	21.22		154		167	159.5	224	156	179.67	156		170.881		25.071	7	9.47594		63.5		79	218.5	155	130			147.5	132.25		56.1362	6	22.9175		84	169	175	74	128	81		146	180		163	157.5	141	136.227		39.3684	11
796	21.22		164		163	158.5	220	157.5	177.67	157.5		171.167		22.6533	7	8.56216		80	28	76	214	146	142			156.5	120.357		62.353	7	23.5672		66	182.5	134	68	139	75.5			174		156	172	150	131.7		45.3512	10
798	21.23				166.5	170.5	223	171	173.67	171		179.278		21.5427	6	8.79478		93.5	83	78	217.5	136	150.667			146.667	129.333		49.3951	7	18.6696		117	226		52		67.5			177		146.333	263	149.5	149.792		72.493	8
800	21.24				155	161	194	151	161	151	200	167.571	176.937	20.5901	7	7.78233	11.199	68	16	69.5	208.5	167	131.333	86		148.667	111.875	114.667	62.894	8	22.2364	20.7011		180.5		50		70.5			170.5		136	109	143.667	122.881	136.077	49.0574	7
802	21.24				185	152	242	162.5	163	162.5	205	181.714		32.0389	7	12.1095		64	51	74	209.5	168	155.333	70		145	117.104		59.3219	8	20.9735			178.5		41		78			192	223	152.333	114	152	141.354		60.566	8
804	21.24				154	159	234	151	160.33	151	206.5	173.69		32.9784	7	12.4647		57.5	52	64	226.5	124	131	57		152.5	108.062		62.1412	8	21.9702			183.5		82	102	68			189.5	217	147	111	151.667	139.074		51.5775	9
806	21.23			241	156.5	172.5	235	155	170.67	155	192.5	184.771		35.1846	8	12.4396		77.6667	83	76	215.5	147	139.333	85		149.5	121.625		49.8487	8	17.6242			170		85.5	68.5	74.5		166	200.5	222	152.333	129	141.667	141		52.2801	10
808	21.23			234	174.5	163.5	246	162	158	162	190	186.25	175.983	34.8343	8	12.3158	10.4876	57	54.5	51.5	208	87	134			138	104.286	114.185	58.5604	7	22.1338	22.9815		176.5		62	81.5	88.5		155	191		149.5	147	146.333	133.037	141.28	44.8048	9
810	21.24	179		199	170.5	145	243	167	160.33	167	176	178.537		28.2132	9	9.40441		54	47	65.5	215	116	133			159.5	112.857		62.0059	7	23.436			185		75	100	78.5		170	187		160	204.5	143.333	144.815		48.8671	9
812	21.23	161			176	148	225	144	164	144	195	169.625		28.3798	8	10.0338		59.5	28.5	62.5	228.5	115	150			157	114.429		69.7468	7	26.3618			183		87	108.5	78	167	176	184		168.5	176	147	147.5		40.8928	10
814	21.24	166			179.5	139	227	145	168.67	145	186	169.521		28.8399	8	10.1965		88.5	27	120	216	150	153.333		94	152.5	125.167		56.5522	8	19.9942			180.5		80.5	114.5	70	127	184	195		158	138.5	149.667	139.767		42.5309	10
816	21.24	164			168	142.5	255	123	126	123		157.357	163.413	47.0042	7	17.7659	13.1416	70	28	82.5	211	138	140		88	142	112.438	110.161	56.601	8	20.0115	21.4793		225		77.5	120	98.5	144	176	191		157	151	141	148.1	145.771	43.3608	10
818	21.24	186		231	185	140		156	149	156		171.857		31.387	7	11.8632		76	33	73.5	210.5	102	146		59	143	105.375		57.813	8	20.44			216		75	109	73.5	134	164	189.5		140	188.5	138.333	142.783		47.9862	10
820	21.24	174		166	163.5	134	233	137	155.33	137		162.479		32.2488	8	11.4017		61		71.5	205.5	98	129		67		105.333		55.1848	6	22.5291			223		58	112	63.5	149		180.5		156	194	136	141.333		56.0608	9
822	21.24		144	185	169	104	218	157	161.67	157		161.959		32.628	8	11.5357		80	24	78	202	126	147			165.5	117.5		60.6843	7	22.9365			209		65.5	138	93.5	154	177	190		150	174	157.667	150.867		43.3715	10
824	21.24		150	175	180	140	218		164.33		188	173.619	168.815	25.7989	7	9.75106	10.0151	67.6667	35.5	120	202	123	132			133	116.167	116.292	52.9499	7	20.0132	21.5571		208.5		58	107	88.5	150	138	197		160.667	213.5	147.333	146.85	145.046	51.5584	10
826	21.24		159		167	138		145	167.33	145	202	160.476		21.603	7	8.16518		72.3333	39.5	88	218.5	136	145.667	84		144	116		56.236	8	19.8824			201.5		55	114	108.5	150	138	193		176.667	164	148.333	144.9		43.8916	10
828	21.23	212	145		169	118	224	165	156.33	165	183	170.814		32.4228	9	10.8076		65	46	79	223.5		153	108		142	116.643		61.2813	7	23.1621			209		65.5	118	104	147	143	184		223	177	134.667	150.517		48.6092	10
830	21.23	187	143		161	115.5	220	163	160.67	163	220	170.352		34.0095	9	11.3365		86.3333	57	66	229.5		144.667	84		147	116.357		61.3042	7	23.1708			220		57.5	103	66.5	152	143	168		164.5	165	139.667	137.917		49.5496	10
832	21.23	214	172	188		129	216	172	164.33	172	189	179.592	181.679	26.5378	9	8.84594	11.0324	51.5	36.5	69	229		165.667			137.5	114.861	120.306	75.3389	6	30.757	25.5938		213		64.5	118	60.5	148	149	169.5		165.333	136	135.5	135.933	137.068	46.3817	10
834	21.23	157	157	212.5		121.5	213	238	174.33	238		188.916		42.6776	8	15.0888		72.6667	38	75	217.5		154.333			138	115.917		66.1792	6	27.0175			192		60.5	102	63	145	146	166.5		166.333	122	162.333	132.567		44.8754	10
836	21.23	188	159	207		117	217	177	169	177		176.375		30.7196	8	10.861		71.6667	76.5	75	207.5		158.5			144.5	122.278		56.4995	6	23.0658			213.5		63.5	105	68	157	148	179.5		167.667	133	133.667	136.883		47.5326	10
838	21.21	172.5	163	198		143	217.5	164	186.5	164	228	181.833		28.0011	9	9.33371		83	100.5	72	210.5		158			145	128.167		52.7491	6	21.5347			210.5		64		85.5	158	138	181		187	117	145	142.889		47.9758	9
840	21.2	214	167	204		121.5	222.5	220	191.5	220	185	193.944	186.928	33.0468	9	11.0156	11.9799	89	45.5	98	223	130	147	75		138	118.188	119.688	54.4531	8	19.2521	22.6949		220		65.5	140	86.5	157	143	176.5	240	187	162.5	152.5	157.318	151.738	51.005	11
842	21.2			242		130	227.5	237	176.33	237	210	208.547		41.447	7	15.6655		81	37	98	216.5	187	162.5	47		165.5	124.312		67.3498	8	23.8118					68.5	102	78	151	147	175.5	220	175	193	153	146.3		49.4824	10
844	21.2	214	141	169		133	231	148	174	148	193	172.333		34.1541	9	11.3847		67.5	28	78	228	108	155.667	72		143.5	110.083		63.3966	8	22.4141			210		54	121	101	165	144	177	215	172.667	178.5	130	151.652		47.926	11
846	21.19	184	148	193		133	219	149	177	149	204	172.889		29.5611	9	9.85371		63.5	26	162	220.5	98	163.667			149.5	126.167		66.9419	7	25.3017			198		59	114.5	110	147	148	187.5	217	185.667	151.5	150.333	151.682		45.3838	11
848	21.19	214	155	190		116.5	224	207.5	177	207.5	202	188.167	183.867	34.0119	9	11.3373	12.8717	84		84	217.5		152.333			137	134.967	133.842	55.4813	5	24.812	28.1155		199		71	113.5	93.5		151	191.5		185.333	142	133	142.204	153.716	44.6432	9
850	21.19		163	184	218	168	229.5	148	165.67	148		178.021		30.6251	8	10.8276		44.5		76	221.5		158.667			141.5	128.433		69.8932	5	31.2572			196		81.5	127	71.5		140	205.5		195.5	144.5	138.333	144.426		48.2658	9
852	21.19	226	183	229	186	133	218.5		176.67			193.167		34.28	7	12.9566		67		60.5	213		170.333			142	130.567		66.0633	5	29.5444			210	331	66	144.5	89		148	177		201.5	155.5	153	167.55		72.658	10
854	21.19	206	152		181	115.5	229.5		172.67			176.112		40.0862	6	16.3651		107.333		70.5	230		160.667			138.5	141.4		60.0352	5	26.8486			205	262	76	110	114.5			191		199	141	147.667	160.685		58.1444	9
856	21.2	201.5	153		200	110.5	198	171	176.33	171		172.666	175.836	30.4507	8	10.7659	13.471	75.3333	57.5	67	221.5		155		109	137	117.476	124.447	58.599	7	22.1483	20.3206		199	282	82.5	102	82		146	189.5		190	148	156.333	157.733	161.202	61.4017	10
858	21.2	217.5	146	160	195	93	222	174	185	174		174.056		39.2097	9	13.0699		69	105.5	61.5	218		164		153	153	132		56.1894	7	21.2376			200	285	90.5	112	83.5	193	153	186		187	156	144.667	162.788		57.3761	11
860	21.2	191	164	180	196	118	197	168	186	168		174.222		24.4682	9	8.15608		70.3333	40.5	68	217	117	160.333		146	142.5	120.208		58.2086	8	20.5799			198	319	71	121.5	85	166	140	177		193.333	164	153	162.53		66.0181	11
862	21.2			200	208	98	221		185			182.4		48.952	5	21.892		94	74	75	210	158	164.333		103	146.5	128.104		48.9785	8	17.3165			207		78.5	114.5	87	131	162	189	292	191	176	151.333	161.758		60.5133	11
864	21.2	180	154	187.5	209	102.5	221.5	180	165.67	180		175.574	172.861	34.1519	9	11.384	12.6877	74.5	56.5	106	207	106	169.667		78	161.5	119.896	121.25	53.4742	8	18.906	20.8625		206		77	120	72	139	115	201	215	202	135	152.667	148.606	142.346	51.5129	11
866	21.2	169	170	191.5	206	70	213.5	195	171.33	195		175.703		42.7354	9	14.2451		91	55	97	230	127	161.667		67	172.5	125.146		59.5621	8	21.0584			219		75	126.5	72.5	129	92	183.5	183	203.667	138	151.333	143.045		50.4526	11
868	21.2	165	157	185	192	90.5	238.5	165	184.33	165		171.37		38.9775	9	12.9925		78	34.5	100	226.5	161	161.667		92	148.5	125.271		60.4833	8	21.3841			190		85	126	81	153.5	87	174		198	125	169.333	138.883		44.455	10
870	21.2	170	147	187.5	199	90	220	170.5	164.67	170.5		168.797		36.387	9	12.129		89	22	78	211.5	138	163		61	155	114.688		62.5122	8	22.1014			188		70.5	120	69	164	108	172		192.333	140	164.667	138.85		45.379	10
872	21.2	159	178	160	224	97.5	221	188.5	167.33	188.5		175.981	179.059	37.7954	9	12.5985	16.0302	78	41	59	232	143	158			150	123	127.244	67.1813	7	25.3922	22.1227		194.5		80	124.5	120.5	156	157	201.5		193	139	165.667	153.167	154.117	38.3741	10
874	21.2	147	194	186.5	219	88	255		171			180.071		53.2576	7	20.1295		76	78	90	212	110	170			151	126.714		52.1367	7	19.7058			189.5		96	134.5	97.5	173	173	221.5		193.667	146.5	166.333	159.15		40.8134	10
876	21.2	199	166	177.5	206	85	257	170	164.33	170		177.203		45.5088	9	15.1696		72	136	70	225	154	157.5			156	138.643		54.0222	7	20.4185			191.5		69	125	71.5	160	158	198	227	202	132	162	154.182		51.4268	11
878	21.2	184		183	221	89.5	250	180	176.33	180		182.979		45.8861	8	16.2232		61.6667	69	59.5	219.5	158	154			122.667	120.619		60.7847	7	22.9745			191		66.5	108	82.5	162	151	177	200	206.333	142	163.333	149.97		46.6505	11
880	21.21	199		193	222	91.5	247	160	164	160		179.562	179.712	47.3131	8	16.7277	14.7638	72	59.5	78.5	209	153	176	90		142.333	122.542	121.252	55.006	8	19.4475	22.4712		186		97	129.5	94	127	165	195	195	216.667	126.5	165.667	154.303	153.17	41.8374	11
882	21.22		185	205.5	211	90.5	237	172	159.33	172		179.041		43.8233	8	15.4939		58.6667	124	91	218.5		171	57		123.5	120.524		59.0217	7	22.3081			182		77.5	137	78.5	130	174	189	218	210.333	152	158.333	155.152		47.015	11
882	21.22	179	158	169.5	216	105	223.5		180			175.857		39.3454	7	14.8712		60.3333	141	74	214		172.667	47		145	122		62.7865	7	23.7311			193.5		78	114	76	131	165	174	251	194.333	139	166	152.894		52.4038	11
884	21.21	144	177	188.5	212	113	231	196.5	201	196.5		184.389		35.8877	9	11.9626		66.6667		86.5	213.5		155	60		138	119.944		59.7627	6	24.398			192		75.5	124	88	125		171	221	196	152.5	158.333	150.333		47.2956	10
886	21.2	151	172	188	218	85.5	248.5	167	176.67	167		174.852	178.036	44.9251	9	14.975	15.5743	74.5	57	74	226		172			149	125.417	121.638	67.4688	6	27.544	24.2577		193		77	114.5		124	167	190	207	182.5	131.5	163.667	155.017	161.749	41.6144	10
888	21.2		178	166	212	85.5	231.5	174	173.33	174		174.291		42.5311	8	15.037		69.6667	60	65	220.5		165		66	139.5	112.238		63.4537	7	23.9832			191		67	117		146	167	182	203.5	197.5	144	165	158		41.8031	10
890	21.2	185	162	174.5	225	75.5	247	209	176.67	209		184.852		49.1105	9	16.3702		70.3333	55	105	237.5	151	186.333		74	160.5	129.958		64.4172	8	22.7749			167	294	83	127	106	137	164	193	217.5	194	142	162	165.542		55.5916	12
892	21.2	156	169	182.5	229	74.5	242	188.5	173.33	188.5		178.148		47.7449	9	15.915		73	37	95	235	124	179.5		73	135	118.938		64.2864	8	22.7287			166	282	74.5	139	86	137		234.5	226.5	201.5	140.5	165.333	168.439		63.2426	11
894	21.2	148	178	187		70.5	221.5	188	165.33	188		168.291	168.261	44.7787	8	15.8317	13.8498	72.3333	51	68	210	172	166.333			148	126.81	129.895	62.1119	7	23.4761	23.6308		171.5	315	94	130	67.5	131	164	198.5	206.5	178	144.5	163.667	163.681	158.552	62.4399	12
896	21.2	171	158	185	191.5	88.5	208	176.5	135	176.5		165.556		35.444	9	11.8147		76	67	75	221	176	164	115		147	130.125		56.0317	8	19.8102			193		84	117	68.5	139	166	182.5	217	202	153	165.667	153.424		47.6319	11
898	21.2		156	158	179.5	87	218	192.5	184	192.5		170.938		39.3241	8	13.9032			32	76	216		176	138		158.5	132.75		67.6208	6	27.6061
900	21.2					80.5	211	185.5		185.5
[truncated: 52 more columns]

## Sheet: Fig 7 
Secretory activity (catecholamine release measured with a polarized carbon fiber) in glomus cells in CB slices
Quantification (in picoCoulombs/min) of the basal secretion rate in normoxia (Nx) and the secretory response to hypoxia (Hx) and hypercapnia (CO2)													Quantification (in picoCoulombs/min) of the secretion rates induced by rotenone (l) and hypoxia in the presence of rotenone (m) in glomus cells in CB slices
	Figure 7i				Figure 7 j				Figure 7 k						Figure 7 l					Figure 7 m
	secretion rate (pC/min); Nx				secretion rate (pC/min); Hx				secretion rate (pC/min); CO2						secretion rate (pC/min); rotenone					secretion rate (pC/min); rotenone+Hx
	ESR-WT Nx	ESR-KO Nx	ESR-KONDI1 Nx		ESR-WT Hx	ESR-KO Hx	ESR-KO NDI1 Hx		ESR-WT CO2	ESR-KO CO2	ESR-KO NDI1 CO2				ESR-WT Rot	ESR-KO Rot	ESR-KO NDI1 Rot			ESR-WT Rot Hx	ESR-KO Rot Hx	ESR-KO NDI1 Rot Hx
	0.259	0	0.248		3.326	0	4.031		12.373	2.144						0.098	0.202				0.076	2.737
	0.517	0.16	0.225		3.194	0.619	10.319			3.817	2.009				2.195	0.06	0.574			0.508	0.221	4.844
	0.223		0.234		2.815		2.583		5.42						1.853		0.285			0.312		2.693
		0.062	0.267			0.115	3.335			2.115	3.098						0.143					2.23
		0.039	0.03			0.0062	1.887			0.713						0.015					0.072
		0.053	0.027			0.03	3.627			0.682	1.005					0.021					0.032
		0.074	0.015			0.871	1.636			3.287						0.217	0.046				0.914
	0.086		0.034		5.698		1.876		2.256		1.455
	0.271		0.0788		1.354		1.612		0.725		1.095
	0.05	0.073	0.016		3.293	0.227	2.437		1.903	2.881	0.547
	0.059	0.042	0.019		3.523	0.125	1.188		0.915	3.31							0.022					1.057
	0.103				1.572				1.325
	0.073				2.513				1.557
	0.182				2.436										2.386					1.013
	0.018				2.215										1.125					0.415
n cells	11	8	11	n cells	11	8	11	n cells	8	8	6			n cells	4	5	6		n cells	4	5	5
n mice	9	4	5	n mice	9	4	5	n mice	7	4	4			n mice	3	2	4		n mice	3	2	3
	Figure 7i			Figure 7 j			Figure 7 k
	ESR-WT Nx	ESR-KO Nx	ESR-KONDI1 Nx	ESR-WT Hx	ESR-KO Hx	ESR-KO NDI1 Hx	ESR-WT CO2	ESR-KO CO2	ESR-KO NDI1 CO2						Figure 7 l					Figure 7 m
Number of values	11	8	11	11	8	11	8	8	6						ESR-WT Rot	ESR-KO Rot	ESR-KO NDI1 Rot			ESR-WT Rot Hx	ESR-KO Rot Hx	ESR-KO NDI1 Rot Hx
														Number of values	4	5	6		Number of values	4	5	5
Minimum	0.018	0	0.015	1.354	0	1.188	0.725	0.682	0.547
Maximum	0.517	0.16	0.267	5.698	0.871	10.32	12.37	3.817	3.098					Minimum	1.125	0.015	0.022		Minimum	0.312	0.032	1.057
Range	0.499	0.16	0.252	4.344	0.871	9.131	11.65	3.135	2.551					25% Percentile	1.307	0.018	0.04		25% Percentile	0.3378	0.052	1.644
														Median	2.024	0.06	0.1725		Median	0.4615	0.076	2.693
Mean	0.1674	0.06288	0.1085	2.904	0.2492	3.139	3.309	2.369	1.535					75% Percentile	2.338	0.1575	0.3573		75% Percentile	0.8868	0.5675	3.791
Std. Deviation	0.1457	0.04585	0.1088	1.168	0.3222	2.549	3.948	1.183	0.9083					Maximum	2.386	0.217	0.574		Maximum	1.013	0.914	4.844
Std. Error of Mean	0.04392	0.01621	0.03281	0.3521	0.1139	0.7686	1.396	0.4181	0.3708					Range	1.261	0.202	0.552		Range	0.701	0.882	3.787
														Mean	1.89	0.0822	0.212		Mean	0.562	0.263	2.712
														Std. Deviation	0.5555	0.08242	0.2024		Std. Deviation	0.3111	0.3709	1.371
														Std. Error of Mean	0.2777	0.03686	0.08264		Std. Error of Mean	0.1556	0.1659	0.6131

## Sheet: Fig Suppl 1
Peak respiratory frequency (breaths/minute) recorded in normoxia (Nx, 21% O2) and during hypoxia (Hx, 10% O2) measured by plethysmography.										Average respiratory frequency (breaths/minute) recorded in normoxia (Nx), during the first 80 s (Hx1) or 300 s (Hx2) after reaching 10% O2 in the chamber, and during hypercapnia (CO2)
	Fig Suppl 1 a											Fig Suppl 1 b
	breaths/min											breaths/min
	WT BASAL	WT HYPOXIA	KO BASAL	KO HYP	KONDI1 BASAL	KONDI1 HYP						WT BASAL	WT HYPOXIA	WT CO2	KO BASAL	KO HYP	KO CO2	KONDI1 BASAL	KONDI1 HYP	KONDI1 CO2
	203.77	237.33	99.27	71.81	190.91	270.91						203.77	238.62	251.21	99.27	77.1	245.4	190.91	243.97	236.8
	177.82	230.58	160.95	175.93	195.22	253.03						177.82	221.74	301.49	160.95	163.03	264.8	195.22	243.53	303.2
	196.5	223.71	149.02	133.07	144.69	240						196.5	213.02	246.74	149.02	131.32	302.2	144.69	205	283
	194.8	255.07	184.12	191.21	183.87	218.18						194.8	244.75	315.26	184.12	178.55	313.6	183.87	197.65	229.1
	201.02	257.17	167.34	170.05	178.9	217.64						201.02	265.02	235.29	167.34	162.36	230.3	178.9	218.07	276.9
	217.01	282.25	171.43	203.26	166.62	242.76						217.01	271.5	271.52	171.43	194.69	278.5	166.62	245.52	290.3
	199.33	254.52	184.54	205.13	150.66	248.54						199.33	255.56	315.56	184.54	180.13	244.9	150.66	225.69	230
	184.21	282.89	158.15	177.33	180.2	226.51						184.21	271.03	233.4	158.15	175.28	262.1	180.2	229.06	235.3
	190.25	238.81	116.69	153.5	185.24	269.11						190.25	222.23	264.75	116.69	145.06		185.24	259.08	238.9
	205.21	273.86	173.75	172.82	162.6	216.86						205.21	286.21	276.47	173.752	133.833		162.6	184.74	213.6
	136.65	188.4	162.125	153.077	211.46	238.84						136.65	184.22	184.24	162.13	174.49		211.46	231.14	313.7
	168.33	241.06	189.44	157	179.49	233.7						168.33	260.65	216.13	189.44	191.27		179.49	197.63	296.8
	142.55	191.83			188.73	233.33						142.55	165.93	257.93				188.73	225.74	274
	170.78	221.73			176.81	228.98						170.78	219.74					176.81	212.83	205.1
	182.53	246.68			192.72	253.88						182.53	237.51					192.72	219.82	288.3
	169.78	232.37			222	307.82						169.78	221.42					222.07	281.88	249.4
					174.54	236.23												174.54	236.42	254
					209.49	272.43												209.49	246.38	233.5
					191.84	248.8												191.84	223.47	275
					169.39	234.46												169.39	220.05	258.6
					167.62	247.93												167.62	220.87	238.6
					187.98	283.65												187.98	247.75
n	16	16	12	12	22	22					n	16	16	13	12	12	8	22	22	21
	Fig Suppl 1 a
	WT BASAL	WT HYPOXIA	KO BASAL	KO HYP	KONDI1 BASAL	KONDI1 HYP						Fig Suppl 1 b
Number of values	16	16	12	12	22	22						WT BASAL	WT HYPOXIA	WT CO2	KO BASAL	KO HYP	KO CO2	KONDI1 BASAL	KONDI1 HYP	KONDI1 CO2
											Number of values	16	16	13	12	12	8	22	22	21
Minimum	136.7	188.4	99.27	71.81	144.7	216.9
Maximum	217	282.9	189.4	205.1	222	307.8					Minimum	136.7	165.9	184.2	99.27	77.1	230.3	144.7	184.7	205.1
Range	80.36	94.49	90.17	133.3	77.31	90.96					Maximum	217	286.2	315.6	189.4	194.7	313.6	222.1	281.9	313.7
											Range	80.36	120.3	131.3	90.17	117.6	83.3	77.38	97.14	108.6
Mean	183.8	241.1	159.7	163.7	182.3	246.5
Std. Deviation	22.2	27.41	27.16	35.86	18.56	22.84					Mean	183.8	236.2	259.2	159.7	158.9	267.7	182.3	228	258.3
Std. Error of Mean	5.549	6.851	7.842	10.35	3.958	4.869					Std. Deviation	22.2	32.57	38.21	27.16	33	28.96	18.57	22.11	30.76
											Std. Error of Mean	5.549	8.143	10.6	7.842	9.526	10.24	3.959	4.714	6.712

## Sheet: Fig Suppl 2
Representative images of WT and KO/NDI1 male mice a of similar age.						Body weight in grams (g) from male (b) and female (c) mice 55-75 days of age											Body temperature measurments in the three mouse models studied						Hematocrit values obtained during normoxia (Nx) and after 10 days of chronic hypoxia (Hx, 10% O2)
Fig Suppl 2 a							Fig Suppl 2 b					Fig Suppl 2 c						Fig Suppl 2 d						Fig Suppl 2 e
Genotype	Mouse number	Sex	Age (days)	Image			grams (g); male ♂					grams (g); female ♀						ºC						% hematocrit
WT	Ndufs2/ NDI1-TH-IRES-CRE 494	♂	108	right			WT M	KO M	KONDI1 M			WT F	KO F	KONDI1 F				WT	KO	KONDI1				WT BASAL	WT HYPOXIA	KO BASAL	KO HYP	KONDI1 BASAL	KONDI1 HYP
KONDi1	Ndufs2/NDI1-TH-IRES-CRE-D- 217	♂	115	left			22.03	11.15	20			20.15	8.88	20.29				36	28.6	35.4				56
							22.98	11.17	25.11			21.96		18.63				36	31.1	36.3				56	78	50	85	47	78
Fig Suppl 2 a							25.09	9.81	25.11			21.35	16.56	18				36.2	28.8	37.4				44	69	59	81	53	62
Image cropped and rotated in the manuscript.							23.8	11.29	28			19.52	15.86	20				35.8	27.8	37.3				47	73	57	80	52	68
							19.86	18.86	23			19.43	21.84	18				37.2	36.4	35				48	73	51	76	55	71
							21.87	14.3	24.94			18.97	5.72	22.11				37.8	35.8	36.9				51	74	47	80	57	78
							26.71	11.18	28.08			18.51	15.88	18.87				38.1	34.6	38				58	60	50		54
							19.76	9.82				18.73	13.59	18.55				37.1	36	37.5				60	70			53
							24.39	11.35				18.1		18.55				37.3	36.1	36.9				60	61
							23.22	8.86				17.96	9.68					38.3	36.5	36.1				56
							23.22					19	13.65					38.2	37.4	38.3				57
							21.65					20	9.68					38.3	36.2	39.5				53
							27					20.4	13.65					38.4	37.6					58
							28					21.76	9.66					37.3	36					56
							25.09					22.26	9.29						38.4				n	14	8	6	5	7	5
							18.01					21	9.51						37.3
							21.03					20.22	11.49				n	14	16	12
							25.09					20.22												Fig Suppl 2 e
							18.01				n	18	15	9				Fig Suppl 2 d							WT BASAL	WT HYPOXIA	KO BASAL	KO HYP	KONDI1 BASAL	KONDI1 HYP
							21.03												WT	KO	KONDI1			Number of values	14	8	6	5	7	5
							25											Number of values	14	16	12
							20.1					Fig Suppl 2 c												Minimum	44	60	47	76	47	62
							28						WT F	KO F	KONDI1 F			Minimum	35.8	27.8	35			Maximum	60	78	59	85	57	78
							28.73					Number of values	18	15	9			Maximum	38.4	38.4	39.5			Range	16	18	12	9	10	16
							28.37											Range	2.6	10.6	4.5
							28.8					Minimum	17.96	5.72	18									Mean	54.29	69.75	52.33	80.4	53	71.4
						n	26	10	7			25% Percentile	18.91	9.51	18.28			Mean	37.29	34.66	37.05			Std. Deviation	4.983	6.319	4.633	3.209	3.109	6.841
												Median	20.08	11.49	18.63			Std. Deviation	0.9526	3.499	1.254			Std. Error of Mean	1.332	2.234	1.892	1.435	1.175	3.059
							Fig Suppl 2 b					75% Percentile	21.09	15.86	20.15			Std. Error of Mean	0.2546	0.8748	0.3619
								WT M	KO M	KONDI1 M		Maximum	22.26	21.84	22.11
							Number of values	26	10	7		Range	4.3	16.12	4.11
							Minimum	18.01	8.86	20		Mean	19.97	12.33	19.22
							25% Percentile	21.03	9.818	23		Std. Deviation	1.314	4.081	1.344
							Median	23.51	11.18	25.11		Std. Error of Mean	0.3097	1.054	0.448
							75% Percentile	26.78	12.09	28
							Maximum	28.8	18.86	28.08
							Range	10.79	10	8.08
							Mean	23.72	11.78	24.89
							Std. Deviation	3.296	2.873	2.812
							Std. Error of Mean	0.6464	0.9085	1.063

## Sheet: Fig Suppl 3
Ndufs2 and Sdhd mRNA levels in SCG samples											Dipstick measurement of mitochondrial complex I (MCI) activity in SCG
Real-time quantitative PCR.						Real-time quantitative PCR.						Fig Suppl 3 c
	Ndufs2 mRNA levels relative to WT					Sdhd mRNA levels relative to WT						MCI activity (% WT)
												WT	KO	KONDi1	WTNDi1
	Fig Suppl 3 b					Fig Suppl 3 b						128.75	34.47	15.92	76.12
	Ndufs2 mRNA (SCG)					Sdhd mRNA (SCG)						112.11	40.12	15.09	52.22
	2^(-DDCt)'					2^(-DDCt)'						86.6	27.47	3.5	69.84
	WT	KO	KONDi1			WT	KO	KONDi1				72.53	5.72	25.46	87.07
	0.92	0.07	0.09			0.8	0.97	1.15			n	4	4	4	4
	1.16	0.27	0.11			1.22	1.73	1.18
	1.04	0.08	0.17			1.13	1.21	1.25				Fig Suppl 3 c
	0.88	0.05	0.12			0.85	1.07	1.45					WT	KO	KONDi1	WTNDi1
			0.08					1.28				Number of values	4	4	4	4
			0.06					0.93
n	4	4	6		n	4	4	6				Minimum	72.53	5.72	3.5	52.22
												Maximum	128.8	40.12	25.46	87.07
	Fig Suppl 3 b					Fig Suppl 3 b						Range	56.22	34.4	21.96	34.85
	Ndufs2 mRNA (SCG)					Sdhd mRNA (SCG)
		WT	KO	KONDi1			WT	KO	KONDi1			Mean	100	26.95	14.99	71.31
	Number of values	4	4	6		Number of values	4	4	6			Std. Deviation	25.21	15.07	8.991	14.58
												Std. Error of Mean	12.61	7.533	4.496	7.292
	Minimum	0.88	0.05	0.06		Minimum	0.8	0.97	0.93
	25% Percentile	0.89	0.055	0.075		25% Percentile	0.8125	0.995	1.095			Fig Suppl 3 c
	Median	0.98	0.075	0.1		Median	0.99	1.14	1.215			Analysis: 1/100 sec exposure			(croped image in the manuscript)
	75% Percentile	1.13	0.2225	0.1325		75% Percentile	1.198	1.6	1.323
	Maximum	1.16	0.27	0.17		Maximum	1.22	1.73	1.45
	Range	0.28	0.22	0.11		Range	0.42	0.76	0.52
	Mean	1	0.1175	0.105		Mean	1	1.245	1.207
	Std. Deviation	0.1265	0.1024	0.03834		Std. Deviation	0.2064	0.338	0.1714
	Std. Error of Mean	0.06325	0.05121	0.01565		Std. Error of Mean	0.1032	0.169	0.06998

[truncated: 8 more sheets: Fig Suppl 4 , Fig Suppl 5 , Fig Suppl 6, Fig Suppl 7, Fig Suppl 8, Fig Suppl 9 , Fig Suppl 10, Fig Suppl 11]
